# Supplementary material for: Evaluation of CRISPR Diversity in the Human Skin Microbiome for Personal Identification
Source: mSystems. 2021 Feb 2;6(1):e01255-20. doi: 10.1128/mSystems.01255-20 (PMC7857535; doi:10.1128/mSystems.01255-20)
Supplement: DATA SET S1 [file mSystems.01255-20-sd001.xlsx]

## Sheet: Sheet 1
Summary of metagenomic CRISPR reconstruction using MEGAHIT and PILER-CR.
Experiment	SAMPLE	Designation	Patient ID	Gender	Age range	Site-Symmetry	Affected/ unaffected	Site characteristic	Total intital reads pair	Too short after quality trimming (<50bp)	Forward only	reverse only	Read pair trimming discrepancy	Total final reads pair	% surviving reads	Reads used for assembly	Contigs	Total length (bp)	Minimun contig length (bp)	Max contig length (bp)	Average contig length (bp)	N50 (bp)	CRISPR arrays
SRX739783	MET0022	HV01_Hp-R_U_Ss_dry	HV01	Male	30s	Hp-R	U	dry	2195791	44075	156983	45383	202366	1949350	88.7767	3898700	3879	4319165	203	152685	1113	14651	0
SRX740541	MET0041	HV03_Hp-R_U_Ss_dry	HV03	Female	30s	Hp-R	U	dry	8650474	228189	814318	288853	1103171	7319114	84.6094	14638228	49111	38948159	200	50006	793	976	41
SRX740562	MET0065	HV02_Hp-R_U_Ss_dry	HV02	Female	30s	Hp-R	U	dry	2353252	118865	324146	125893	450039	1784348	75.8248	3568696	10732	5486321	203	4300	511	499	1
SRX740589	MET0094	HV05_Hp-R_U_Ss_dry	HV05	Male	20s	Hp-R	U	dry	5993912	226267	934709	256667	1191376	4576269	76.3486	9152538	37854	26519835	200	25008	701	761	20
SRX740632	MET0139	HV06_Hp-R_U_Ss_dry	HV06	Female	30s	Hp-R	U	dry	11836038	213642	525767	123789	649556	10972840	92.707	21945680	97822	61019513	200	73932	624	645	39
SRX740643	MET0161	HV08_Hp-L_U_Ss_dry	HV08	Male	30s	Hp-L	U	dry	3375857	30652	73693	32244	105937	3239268	95.9539	6478536	18927	10797241	202	24453	570	524	0
SRX740842	MET0177	HV07_Hp-L_U_Ss_dry	HV07	Male	20s	Hp-L	U	dry	19702061	25852	20636	1761	22397	19653812	99.7551	39307624	15546	9391979	206	6144	604	685	0
SRX741396	MET0190	HV07_Hp-R_U_Ss_dry	HV07	Male	20s	Hp-R	U	dry	8777711	25256	5686	670	6356	8746099	99.6399	17492198	65733	55065694	200	355222	838	999	18
SRX743731	MET0207	HV09_Hp-R_U_Ss_dry	HV09	Male	30s	Hp-R	U	dry	362229982	2099578	253204	32826	32826	359844374	99.3414	80000000	84118	36044104	201	18239	428	391	20
SRX743869	MET0224	HV10_Hp-R_U_Ss_dry	HV10	Male	30s	Hp-R	U	dry	28464770	34601	22773	1907	24680	28405489	99.7917	56810978	120680	122476808	200	230363	1015	1677	79
SRX743913	MET0241	HV11_Hp-R_U_Ss_dry	HV11	Female	20s	Hp-R	U	dry	22528504	31678	22929	2265	25194	22471632	99.7476	44943264	106734	124822716	200	440822	1169	2175	100
SRX744006	MET0259	HV12_Hp-R_U_Ss_dry	HV12	Male	20s	Hp-R	U	dry	96800668	163669	45190	5509	50699	96586300	99.7785	193172600	313045	268674794	200	460331	858	1114	187
SRX744575	MET0276	HV13_Hp-R_U_Ss_dry	HV13	Male	20s	Hp-R	U	dry	86617215	148445	40251	5484	45735	86423035	99.7758	172846070	246676	198367753	200	483531	804	1009	172
SRX744593	MET0293	HV14_Hp-R_U_Ss_dry	HV14	Male	30s	Hp-R	U	dry	48404628	44950	33602	3244	36846	48322832	99.831	96645664	138201	153663452	200	679438	1112	2501	75
SRX745020	MET0310	HV15_Hp-R_U_Ss_dry	HV15	Female	30s	Hp-R	U	dry	48472837	93642	34345	3158	37503	48304350	99.6524	96608700	298410	294144005	200	551747	986	1454	110

## Sheet: Sheet 2
DR sequences commonly detected in skin metagenome datasets.
Sequence	Hit by BLAST search	Repeat ID	Max score	Total score	Query cover	E value	Ident	Frequency	# of Samples Observed In	Potential Cas Type	Potential direction
GTTTTAGAGCTGTGTTGTTTCGAATGGTTCCAAAAC	Streptococcus equinus strain NCTC11436 genome assembly, chromosome: 1	STEQ	66.2	1945	1	1e-08	1	157	8	IIA	-
CCAGCCGCCTTCAGGCGGCTGTGTGTTGAAAC	Neisseria polysaccharea strain M18661 chromosome, complete genome	NEPO	59	4750	1	1e-06	1	273	6	IC	ND
GTTTTTGTACTCTCAAGATTTAAGTAACTGTACAAC	Streptococcus thermophilus isolate NWC_1_1 chromosome, complete genome	STTH	66.2	1982	1	1e-08	1	78	5	IIC	-
GTTTCAATACCGTAAACGGTAAGCACTGTTGCAAC	Veillonella parvula strain NCTC11810 genome assembly, chromosome: 1	VEPA	64.4	2183	1	3e-08	1	97	5	IIID	-
GTTGTGAATTGCTTTCAAAAATTATTATCTTCGTGATGAAGGACAAC	Chryseobacterium sp. H6466 chromosome, complete genome	CHXX	86	1199	1	4e-14	1	105	4	IIC	ND
GCTGGGGTTCAGTTCTCATTACCCCTGATAGACTTC	Corynebacterium diphtheriae strain NCTC7838 genome assembly, chromosome: 1	CODI	52.7	368	1	0.0003	0.9167	68	4	IIU	ND
GTCTCCGCTCCTGTGGGGAGCGGACTTCGTTGAGGC	Micrococcus luteus strain SGAir0127 chromosome, complete genome	MILU	66.2	1950	1	1e-08	1	91	3	IU	ND
GTTGTAGCTCCCTTTTTCATTTCGCAGTGCTATAAT	Haemophilus parainfluenzae strain LC_1315_18 chromosome, complete genome	HAPA	66.2	182	1	1e-08	1	73	3	IIU	ND
GTCAGAAAGCACCCAGCACCAGAAGGTGCATTAAGAC	Actinomyces oris strain T14V, complete genome	ACOR	68	2980	1	3e-09	1	33	3	ND	ND
GTTTTAGAGGTTTACAGAATTACACTACTCTCAAAC	Veillonella rodentium strain NCTC12018 genome assembly, chromosome: 1	VERO	61.7	1689	1	5e-07	0.9722	19	3	IIA	ND
GCAGCCACCTTCGGGTGGCTGTGTGTTGAAAC	Aggregatibacter aphrophilus strain NCTC11096 genome assembly, chromosome: 1	AGAP	59	530	1	1e-06	1	20	3	IC	ND
GTCGCACCCCACACGGGTGCGTGGATTGAAAC	Syntrophomonas wolfei subsp. wolfei str. Goettingen G311, complete genome	SYWO	54.5	3098	1	4e-05	0.9688	164	3	ND	+
GTTTCAATCCACCACCTAGTCGAAACCAGGTGGAAAC	NA		NA	NA	NA	NA	NA	42	2
GTTTCAATTAACAGCCTCTCCGTAGAAAGGCTGCAACC	Alistipes sp. Marseille-P5997 genome assembly, chromosome: contig00001		37.4	37.4	0.71	6.9	0.9259	8	2
GTCGCAGCCTCTCTCCGGAGGGGCTGAGGATTGAAAC	Mesorhizobium sp. M6A.T.Cr.TU.016.01.1.1 chromosome		41.9	41.9	0.67	0.47	0.96	16	2
GTTTCAATCCACGCTCCCGCGTAAGGAGCGAC	Uncultured bacterium gwf2_scaffold_15186 CRISPR-Cas system sequence		54.5	871	1	4e-05	0.9688	14	2
GTTTCCGTCCCCTCTCGAGGTAGATAGGTTCTTATA	Streptococcus oralis strain S.MIT/ORALIS-351, complete genome		66.2	992	1	1e-08	1	10	2
GTAAGAAACCCCAGTCACCTCGGGAGGGGACGGAAAC	Streptococcus sanguinis SK36, complete genome		68	1555	1	3e-09	1	9	2
GTTTCCGTCCCCTCTCGGGGATTAAGGCATCTGAAC	Mycobacterium tuberculosis RGTB327, complete genome		44.6	1424	0.94	0.039	0.8824	12	2
GTTGGGAATCTTCACTAACTATCCTTGCTAGACTTA	Rothia dentocariosa ATCC 17931, complete genome		42.8	42.8	0.77	0.13	0.9286	9	2
GTTTTCGTCCCCTCTCGGGGAGTAAGGTATCTGAAC	Mogibacterium pumilum strain ATCC 700696 genome		37.4	373	0.55	5.7	1	6	2
GTCGCACCCTTCGCGGGTGCGTGGATTGAAAT	Streptococcus sp. Z15 chromosome, complete genome		59	59	1	1e-06	1	9	2
GTTTCAACACGCAGCCGCCCGAAGGCGGCTGG	Neisseria elongata strain M15911 chromosome, complete genome		59	532	1	1e-06	1	11	2
GGTTTTTGTAGTCTCCAAAATTGTGACCGATAAAAC	Streptococcus pneumoniae strain 2245STDY6020221 genome assembly, chromosome: 1		66.2	66.2	1	1e-08	1	7	2

## Sheet: Sheet 3
Summary of CRISPRCasFinder results.
CRISPR_ID	Contig_length	Duplicated_Spacers	CRISPR_Start	CRISPR_End	CRISPR_Length	Potential_Orientation (AT%)	Consensus_Repeat	CRRISPR_ID	Spacers_Nb	Mean_size_Spacers	Standard_Deviation_Spacers	Nb_Repeats_matching_Consensus	Ratio_Repeats_match/TotalRepeat	Conservation_Repeats (% identity)	EBcons_Repeats	Conservation_Spacers (% identity)	EBcons_Spacers	Repeat_Length_plus_mean_size_Spacers	Ratio_Repeat/mean_Spacers_Length	Evidence_Level	Cas
SRX740541-k99_14457_1	1701	0	581	1628	1047	Unknown	TTTCTTAGCTGCCTATACGGCAGTGAAC		17	32	0	15	0.833333	71.4286	90.4641	0	0	60	0.875	4	CAS-TypeIF[17;457],
SRX740541-k99_34147_1	2064	0	1427	2004	577	Unknown	GTGTTCCCCACATGCGTGGGGATGAACCG		9	32	0	10	1	100	100	0	0	61	0.90625	4	CAS-TypeIE[117;1362],
SRX740541-k99_4199_1	6443	0	5535	6403	868	Unknown	GTTCATGGCGGCATACGCCATTTAGAAA		14	32.0714	0.267261	15	1	100	100	0	0	60.0714	0.873051	4	CAS-TypeIF[1320;5402],
SRX740589-k99_19418_1	2447	0	1	501	500	Unknown	GTTTCCGTCCCCATCAGGGGATTATTTAATTTAAC		6	42.6667	1.63299	7	1	100	100	0	22.3258	77.6667	0.820312	4	CAS[819;2091],
SRX740632-k99_26903_1	2756	0	2070	2699	629	Unknown	GTTTTAGAGCTGTGTTGTTTCGAATGGTTCCAAAAC	STEQ	9	30	0	10	1	100	100	0	0	66	1.2	4	CAS[120;1979], CAS-TypeIIA[1317;1979], CAS-TypeIIU[120;1979],
SRX740632-k99_60691_1	1608	0	909	1606	697	Unknown	GCAGCCGCCTTCGGGCGGCTGTGTGTTGAAAC		10	34.6	0.699206	11	1	100	100	0	0	66.6	0.924855	4	CAS[424;717],
SRX741396-k99_56038_1	5623	0	4925	5564	639	Unknown	GTGCTCCCCGCGTGAGCGGGGATGAGCC		10	33.2	0.421637	11	1	100	100	2	0	61.2	0.843373	4	CAS-TypeIE[277;4839],
SRX743869-k99_125839_1	3642	0	1455	3069	1614	Reverse	GGAAATACCTCCGCGTGCGCGGAGAAGAG		26	32	0.282843	24	0.888889	86.2069	96.8477	0	0	61	0.90625	4	CAS-TypeIE[3088;3402],
SRX743869-k99_20198_1	11050	0	6316	7077	761	Reverse	GTTTTAGAGCTGTGCTGTTTCGAATGGTTCCAAAAC		11	30	0	12	1	100	100	0	0	66	1.2	4	CAS[221;6215], CAS-TypeIIA[5550;6215], CAS-TypeIIU[221;6215],
SRX743869-k99_45857_1	15116	0	108	623	515	Reverse	GGCTCATCCCCGCTCACGCGGGGAGCAC		8	33	0	9	1	100	100	0	0	61	0.848485	4	CAS[710;9885], CAS-TypeIE[710;7008],
SRX743869-k99_7556_1	10355	0	9774	10350	576	Unknown	GTGCTCCCCGCGTAAGCGGGGATGAGCC		9	33	0	10	1	100	100	0	0	61	0.848485	4	CAS[509;9686], CAS-TypeIE[3386;9686],
SRX743869-k99_95278_1	4873	0	17	656	639	Unknown	AGGGCTCATCCCCGCATGCGCGGGGAACAC		10	31	0	4	0.363636	93.3333	91.0369	0	0	61	0.967742	4	CAS-TypeIE[737;4869],
SRX743869-k99_9627_1	13578	0	10288	10983	695	Reverse	GTTTTAGAGCTGTGTTGTTTCGAATGGTTCCAAAAC	STEQ	10	30	0	10	0.909091	94.4444	97.5584	4.54545	0	66	1.2	4	CAS[4160;10197], CAS-TypeIIA[9535;10197], CAS-TypeIIU[4160;10197],
SRX743913-k99_44863_1	19595	0	13692	17684	3992	Forward	GTTCGCTGCCGCACAGGCAGCTCAGAAA		66	32.0758	0.319163	62	0.925373	57.1429	94.263	0	0	60.0758	0.872933	4	CAS-TypeIF[5159;13561],
SRX743913-k99_91515_1	7731	0	6404	7690	1286	Unknown	GTTTTTGTACTCTCAAGATTTAAGTAACTGTACAAC	STTH	19	29.8421	0.374634	20	1	100	100	0	0	65.8421	1.20635	4	CAS[474;5293], CAS-TypeIIU[474;4965],
SRX744006-k99_132483_1	1376	0	52	348	296	Unknown	GTTTCAACACACAGCAGCCCGAAGGCGGCTGG		4	34.25	0.957427	4	0.8	96.875	97.744	6.81818	9.2635	66.25	0.934307	4	CAS[538;831],
SRX744006-k99_146201_1	4760	0	4214	4760	546	Unknown	CGTGTCCTCCGGTGTAAGCCGGAGGCTCCATTGCGGG		7	35.8571	0.377964	6	0.75	97.2973	97.8074	2.17391	0	72.8571	1.03187	4	CAS[68;4044], CAS-TypeID[2666;3757],
SRX744006-k99_17893_1	6883	0	6366	6863	497	Unknown	GTTTTAGAGCTGTGTTGTTTCGAATGGTTCCAAAAC	STEQ	7	30	0	8	1	100	100	2.22222	0	66	1.2	4	CAS[280;6275], CAS-TypeIIA[5613;6275], CAS-TypeIIU[280;6275],
SRX744006-k99_185168_1	4901	0	515	945	430	Unknown	CCAGCCGCCTTCGGGCGGCTGTGTGTTGAAACA		6	33.3333	1.50555	4	0.571429	72.7273	81.3525	2.12766	0	66.3333	0.99	4	CAS[32;325],
SRX744006-k99_193588_1	7413	0	18	501	483	Unknown	GTTGGGATTCTTTCTAAATACTCCTTGATATACTTA		7	28	0	8	1	100	100	2.77778	0	64	1.28571	4	CAS[676;1897], CAS-TypeIIU[986;1897],
SRX744006-k99_246214_1	2048	0	1546	2043	497	Unknown	ATTATAGCACTGCGAAATGAAAAAGGGAGCTACAAC	HAPA	7	30	0	8	1	100	100	2.5641	0	66	1.2	4	CAS[247;1483], CAS-TypeIIU[247;1164],
SRX744006-k99_277696_1	12685	0	10079	10511	432	Reverse	ATTGTAGCACTGCGAAATGAGAAAGGGAGCTACAAC		6	30.1667	0.408248	6	0.857143	81.0811	90.4053	2.94118	0	66.1667	1.19337	4	CAS[5470;10015], CAS-TypeIIU[5470;9696],
SRX744006-k99_300010_1	2584	0	1187	1581	394	Reverse	ATTTCCCCGCCTTCGGGCGGGGACTTTCATTGAGGC		5	35.8	0.83666	5	0.833333	81.0811	89.4591	0	11.4224	71.8	1.00559	4	CAS[595;894],
SRX744006-k99_309270_1	8422	0	7468	8411	943	Unknown	GTGCTCCCCGCAGACGCGGGGATGAGCC		15	33.0667	0.258199	16	1	100	100	0	0	61.0667	0.846774	4	CAS-TypeIE[1368;7423],
SRX744006-k99_31955_1	1436	0	837	1397	560	Unknown	GCAGCCGCCTCCGCGCGGCTGTGTGTTGAAAC		8	34.125	0.834523	9	1	100	100	1.5873	50	66.125	0.937729	4	CAS[352;645],
SRX744006-k99_7713_1	4840	0	4045	4561	516	Reverse	GTCAGCCCCGCGCATGCGGGGGTAGAGG		8	33.125	0.353553	3	0.333333	64.2857	74.2972	0	0	61.125	0.845283	4	CAS-TypeIU[1506;2717],
SRX744006-k99_78272_1	8929	0	2854	3327	473	Reverse	CCCTCAATGAAAGTCACCCATTTTCATGGGTGAGAC		6	37	1.54919	4	0.571429	88.8889	93.4259	5.66038	0	73	0.972973	4	CAS[3522;8905], CAS-TypeIU[7919;8905],
SRX744006-k99_81987_1	5386	0	1	367	366	Unknown	GTTTTAGAGGTTTACAGAATTACACTACTCTCAAAC	VERO	5	30.2	0.447214	6	1	100	100	2.5641	0	66.2	1.19205	4	CAS[432;5214], CAS-TypeIIA[432;1106], CAS-TypeIIU[432;5214],
SRX744575-k99_13938_1	1273	0	9	377	368	Unknown	GTTTCAACACACAGCCGCCTAAAGGCGGCTGG		5	35.4	1.14018	6	1	100	100	4.16667	5.43	67.4	0.903955	4	CAS[567;860],
SRX744575-k99_163833_1	13840	0	12207	13778	1571	Unknown	GAAGTCTATCAGGGGTAATGAGAACTGAACCCCAGC	CODI	24	28	0	25	1	100	100	0	0	64	1.28571	4	CAS-TypeIIU[10926;11846],
SRX744575-k99_1683_1	20838	0	2041	2434	393	Forward	GTTTTCCCCGCCTACGCGGGGGTGAGCC		6	33	0	7	1	100	100	0	7.21502	61	0.848485	4	CAS-TypeIE[29;1986],
SRX744575-k99_3867_1	15289	0	12317	15272	2955	Unknown	GTGCTCCCCGCGTGAGCGGGGATGAGCC		48	33	0	47	0.959184	92.8571	98.9734	0	0	61	0.848485	4	CAS[3017;12232], CAS-TypeIE[5928;12232],
SRX744575-k99_41114_1	12204	1	41	2023	1982	Unknown	GGGCTCATCCCCGCGGGTGCGGGGCAAAC		32	32.0625	0.245935	24	0.727273	93.1034	95.3152	0	0	61.0625	0.904483	4	CAS[2283;11405], CAS-TypeIE[5160;11405],
SRX744575-k99_58530_1	3712	0	1088	1480	392	Reverse	GTTTCAATCCACCACCTAGTCGAAACCAGGTGGAAAC	NA	5	34.2	2.04939	4	0.666667	91.8919	94.7295	6.97674	5.15487	71.2	1.08187	4	CAS[34;3567], CAS-TypeIC[1948;2976],
SRX744575-k99_75278_1	14891	0	1633	1780	147	Forward	AACCCCGCATACGCGGGGAAAGAG		2	37.5	0.707107	0	0	70.8333	73.2164	53.8462	57.6923	61.5	0.64	1	CAS[3706;10912], CAS-TypeIE[6322;10912],
SRX744575-k99_75278_2	14891	0	3068	3211	143	Reverse	AACCCCGCATACGCGGGGAAAGAG		2	35.5	0.707107	0	0	75	74.2648	51.2195	64.6341	59.5	0.676056	1
SRX744575-k99_75278_3	14891	0	3310	3637	327	Reverse	AACCCCGCATACGCGGGGAAAGAG		5	36.8	0.83666	1	0.166667	66.6667	71.3367	10.6061	8.20994	60.8	0.652174	3
SRX744575-k99_75278_4	14891	0	10980	11673	693	Forward	CTTTTCCCCGCGCGTGCGGGGTTGTTCC		11	32.5455	0.934199	3	0.25	78.5714	82.4787	0	0	60.5455	0.860335	4
SRX744575-k99_8708_1	12432	0	51	1908	1857	Unknown	GGCTCATCCCCGCTCACGCGGGGAGCAC		30	33	0	31	1	100	100	0	0	61	0.848485	4	CAS[2213;11306], CAS-TypeIE[5116;11306],
SRX744593-k99_124510_1	2516	0	42	434	392	Unknown	GGTCGCAGCCTCTCTCCGGAGGGGCTGAGGATTGAAAC		5	33	1	3	0.5	94.7368	95.6578	5	0	71	1.15152	4	CAS[546;2455], CAS-TypeIC[1137;2165],
SRX744593-k99_27333_1	3244	0	580	3188	2608	Unknown	GTTCATGGCGGCATACGCCATTTAGAAA		43	32.0233	0.152499	44	1	100	100	0	0	60.0233	0.874365	4	CAS-TypeIF[28;447],
SRX745020-k99_123677_1	2865	0	2345	2794	449	Unknown	GTTTACTGCCGTGCAGGCAGCTTAGAAAAT		7	30	0	3	0.375	83.3333	81.9181	0	0	60	1	4	CAS-TypeIF[241;2076],
SRX745020-k99_185373_1	11716	0	3	930	927	Unknown	TTTCTAAACCATCTATGCGATGGCGAAC		15	32	0	16	1	100	100	0	0	60	0.875	4	CAS-TypeIF[1028;9452],
SRX745020-k99_226394_1	6396	0	339	698	359	Reverse	GTTGTGAGTTCCTTTCACTTTTAGTAATTTTACGTAAGTAGTTACAAC		4	30	0	5	1	100	100	5.71429	0	78	1.6	4	CAS[805;5596], CAS-TypeIIU[1140;5596],
SRX745020-k99_32511_1	22370	0	8936	9818	882	Forward	GTGTTCCCCGCGCTAGCGGGGATAAACCG		14	32	0	15	1	100	100	0	0	61	0.90625	4	CAS[389;8839], CAS-TypeIE[3061;8839],

## Sheet: Sheet 4
Numbers of reads containing the CRISPR repeat in the samples.
ID	Total initital reads pair	STEQ	NEPO	STTH	VEPA	CHXX	CODI	MILU	HAPA	ACOR	VERO	AGAP	SYWO
HV15_Hp-R	48472837	114	443	162	360	1759	10	89	66	73	4	449	1070
HV03_Hp-R	8650474	59	0	41	4	523	0	0	0	63	0	0	7
HV02_Hp-R	2353252	6	6	27	2	224	2	14	0	4	2	2	19
HV14_Hp-R	48404628	150	153	198	23	2961	134	42	27	41	2	149	234
HV13_Hp-R	86617215	338	967	159	203	15	1325	1200	52	66	131	272	1046
HV01_Hp-R	2195791	0	1	3	0	0	2	7	0	0	0	0	4
HV07_Hp-R	8777711	92	51	30	29	4	0	204	8	66	22	42	190
HV07_N	62115237	2	0	0	0	0	0	12	0	0	0	0	0
HV07_Hp-L	19702061	38	44	8	3	4	0	99	2	16	6	37	39
HV07_Ch	46861012	17	10	10	7	0	0	52	1	15	12	10	20
HV06_Hp-R	11836038	495	2409	420	54	0	2	59	209	213	134	1923	46
HV09_Hp-R	362229982	3028	4994	1231	315	38	370	2042	1128	1201	122	4880	1300
HV08_Hp-L	3375857	4	4	0	0	0	0	0	0	0	0	0	0
HV12_Hp-R	96800668	2570	2126	873	351	17	162	901	561	496	241	1617	493
HV10_Hp-R	28464770	487	220	179	96	57	102	20	337	31	5	206	897
HV05_Hp-R	5993912	215	6	120	105	0	0	33	19	114	72	1	1
HV11_Hp-R	22528504	729	212	575	141	318	0	13	31	56	125	199	367

## Sheet: Sheet 5
Sequencing statistics for spacer sequencing.
Repeat ID	Sample ID	Subject ID	Number of reads	Average length	Number of reads after trimming	% reads kept after trimming	Average length after trimming
STEQ	MCP000	P04	22476	97.8	22017	0.9796	30
STEQ	MCP001	P01	45298	94.9	43661	0.9639	30
STEQ	MCP003	P02	47090	97.5	43853	0.9313	30
STEQ	MCP005	P03	39854	95.3	38895	0.9759	30
STEQ	MCP008	P04	41256	151	40609	0.9843	30.1
STEQ	MCP010	P04	46400	151	45093	0.9718	30
STEQ	MCP012	P04	57552	151	56564	0.9828	30
STEQ	MCP013	EC	36462	151	33436	0.917	29.6
STEQ	MCP014	P01	104016	89.5	101880	0.9795	30
STEQ	MCP016	P01	66056	96.4607	64536	0.976989	29.9868
STEQ	MCP018	P01	6864	93.9	5161	0.7519	30
STEQ	MCP020	P03	55094	88.5	53462	0.9704	30.1
STEQ	MCP023	P03	68372	95.1339	66489	0.972459	29.9323
STEQ	MCP024	P03	15316	92.4	13636	0.8903	30.2
STEQ	MCP027	P02	23984	86.8	23039	0.9606	30
STEQ	MCP028	P02	98700	97.3185	79021	0.800618	29.1008
STEQ	MCP031	P02	28486	103.5	19084	0.6699	29.6
STEQ	MCP039	P05	127392	93.2798	125279	0.983413	29.9784
STEQ	MCP041	P05	97342	97.9217	91871	0.943796	29.8113
STEQ	MCP043	P05	75890	95.2726	64638	0.851733	28.886
STEQ	MCP050	EC	12282	126.42	3738	0.304348	29.2397
STEQ	MCP057	P05	77872	92.0425	75546	0.97013	29.9563
STEQ	MCP060	P05	72374	93.7916	69941	0.966383	29.9957
STEQ	MCP061	P05	84210	95.9421	79993	0.949923	29.988
STTH	MCP000	P04	47982	98.8	41361	0.862	30
STTH	MCP001	P01	47342	100.8	41724	0.8813	29.9
STTH	MCP003	P02	32664	95.6	26826	0.8213	30
STTH	MCP005	P03	40444	93	32075	0.7931	29.9
STTH	MCP008	P04	47884	151	46391	0.9688	30
STTH	MCP010	P04	46550	151	44784	0.9621	30
STTH	MCP012	P04	40254	151	37945	0.9426	30
STTH	MCP013	EC	28252	151	4071	0.1441	27.5
STTH	MCP014	P01	32286	99.9	31158	0.9651	29.8
STTH	MCP016	P01	81590	96.0586	74543	0.913629	29.8283
STTH	MCP018	P01	63556	73.5	35228	0.5543	29.9
STTH	MCP020	P03	37676	96.4	35507	0.9424	29.9
STTH	MCP023	P03	3986	51.9453	855	0.214501	29.8211
STTH	MCP024	P03	114390	87.4	88743	0.7758	29.9
STTH	MCP027	P02	149238	96.2	141020	0.9449	29.9
STTH	MCP028	P02	101118	55.1545	27356	0.270535	29.765
STTH	MCP031	P02	37242	44.4	1888	0.0507	28.4
STTH	MCP039	P05	73466	97.3277	68699	0.935113	29.9099
STTH	MCP041	P05	80116	83.0713	55445	0.692059	29.8267
STTH	MCP043	P05	210646	85.228	154578	0.733828	29.7931
STTH	MCP050	EC	25018	49.7224	2883	0.115237	29.6122
STTH	MCP057	P05	73634	80.0027	51427	0.698414	29.9226
STTH	MCP060	P05	135314	93.7009	120872	0.89327	29.8364
STTH	MCP061	P05	70174	56.3012	18657	0.265868	29.8245
MILU	MCP000	P04	46426	100.6	45206	0.9737	35.8
MILU	MCP001	P01	44944	103.3	43641	0.971	36
MILU	MCP003	P02	3356	106.3	2974	0.8862	36.5
MILU	MCP005	P03	15014	97.8	14365	0.9568	35.9
MILU	MCP008	P04	74810	151	71252	0.9524	35.8
MILU	MCP010	P04	86940	151	83123	0.9561	35.8
MILU	MCP012	P04	76306	151	71612	0.9385	36.2
MILU	MCP013	EC	15626	151	153	0.0098	31.1
MILU	MCP014	P01	40720	94.3	39216	0.9631	36
MILU	MCP016	P01	63274	98.1768	59881	0.946376	36.3323
MILU	MCP018	P01	60962	86.7	57163	0.9377	35.9
MILU	MCP020	P03	31122	92.9	30166	0.9693	35.8
MILU	MCP023	P03	2508	82.8042	1093	0.435805	33.6807
MILU	MCP024	P03	1950	101.2	1081	0.5544	33.8
MILU	MCP027	P02	47014	91.2	45020	0.9576	35.9
MILU	MCP028	P02	40672	96.0814	36696	0.902242	35.6076
MILU	MCP031	P02	47460	93.4	45886	0.9668	35.4
MILU	MCP039	P05	43154	96.1883	40357	0.935186	35.3872
MILU	MCP041	P05	7598	104.022	6562	0.863648	33.1943
MILU	MCP043	P05	20260	95.1117	17896	0.883317	37.0166
MILU	MCP050	EC	594	126.184	25	0.0420875	32.88
MILU	MCP057	P05	32050	81.7442	30996	0.967114	36.5339
MILU	MCP060	P05	19232	99.0124	18085	0.94036	38.6227
MILU	MCP061	P05	1892	147.364	60	0.0317125	32.7667

## Sheet: Sheet 6
Results of a BLAST search of STEQ spacers.
seq	description	hit_id	evalue	bitscore
CATATTTTCCGTTTTTCAAACTAAA	Neostethus bicornis genome assembly, chromosome: 18	gi|1777376524|emb|LR738558.1|	0.401216	41.8621
CTTATTTACCTCCAGCGTCTTAT	Dokdonia donghaensis DSW-1, complete genome	gi|1033644191|gb|CP015125.1|	4.88781	38.2554
ACATCTCCGAGCCCACGAGAC	Dicistroviridae sp. isolate rob180dic1 genomic sequence	gi|1836405812|gb|MN905977.1|	1.40297	39.157
GAAACCATCAACAGCGTTGACAGCACTGAT	Streptococcus phage Javan308, complete genome	gi|1608081362|gb|MK448902.1|	1.82152e-05	55.3874
ATCTTTCAATACTCGAAAGTTGTT	[Clostridium] sordellii genome assembly ATCC9714_, chromosome : 1	gi|724422190|emb|LN679998.1|	1.40038	40.0587
CATCAAAATTTCAGAAAGTACAAGCTAT	Streptococcus pneumoniae strain 2245STDY6178828 genome assembly, chromosome: 1	gi|1578295087|emb|LR216069.1|	0.000221906	51.7806
TGGCTTATCAAAAAAAAGGATTTTCGGTTA	Streptococcus australis strain NCTC5338 genome assembly, chromosome: 1	gi|1654236162|emb|LR594040.1|	1.82152e-05	55.3874
TCGTCGGCAGCGTCAGATGT	Gemmatimonas sp. TET16 chromosome, complete genome	gi|1839994010|gb|CP053085.1|	4.89786	37.3537
TGTGGTCAAGTTTTACTTCTACCCTTTCCA	Streptococcus pneumoniae strain 2245STDY6106635 genome assembly, chromosome: 1	gi|1601506830|emb|LR536837.1|	0.000774529	50.8789
TGTAATATCAAGTGCGCCTC	Nonlabens dokdonensis DSW-6, complete genome	gi|442799322|gb|CP001397.1|	4.88781	37.3537
TTTAGCTTGCAAGCTCAGTTCTGAGTTTTG	Streptococcus phage IPP69, complete genome	gi|1103795629|gb|KY065505.1|	1.82152e-05	55.3874
CCCATGTACTGAACTTTAGATCCGTC	Streptococcus virus MS1, complete genome	gi|1190795173|gb|KY629621.2|	0.11495	43.6655
ATACGCTGAACGAGACCGCCAAGGC	Rhizobium leguminosarum bv. trifolii strain R200 RapC (rapC) gene, partial cds	gi|12659077|gb|AF315810.1|AF315810	0.401216	41.8621
GTACTTCATTCACAAACATATTCTCGCTAA	Streptococcus sp. NPS 308 DNA, complete genome	gi|1080114141|dbj|AP017652.1|	0.000774529	50.8789
GTTGTCTTCATAGAATTTCAAG	Pecten maximus genome assembly, chromosome: 6	gi|1777376484|emb|LR736843.1|	0.401216	40.9604
AGGCAGATCGGGCGTAAGCTATCCACCATG	Streptococcus oralis strain NCTC11427 genome assembly, chromosome: 1	gi|1539918113|emb|LR134336.1|	0.0094357	46.3705
GAGCAAATTGCTCAACTTAAAACG	Gossypium raimondii isolate D5-4 chromosome D5_10	gi|1677634130|gb|CP032562.1|	1.40038	40.0587
ATGTCATTGTAATACATAGACCAAGCCTTA	Streptococcus sp. oral taxon 064 strain W10853 plasmid unnamed1, complete sequence	gi|1043186640|gb|CP016208.1|	0.401216	41.8621
CTGAAGAAGCATTTGATTGCTACAATTGTA	Streptococcus phage 109751, complete genome	gi|1524744354|gb|MK044829.1|	0.000774529	50.8789
ATGCAATGGCTAACGGCTTTGGAAAGACGA	Streptococcus australis strain NCTC5338 genome assembly, chromosome: 1	gi|1654236162|emb|LR594040.1|	1.82152e-05	55.3874
AACTATGATCCCATTCTGCTTACAAAT	Asterias rubens genome assembly, chromosome: 10	gi|1723017492|emb|LR699101.1|	0.401216	40.9604
AATGATGATGTTGTCAATCTTTTTCAGGTA	Streptococcus periodonticum strain KCOM 2412 chromosome, complete genome	gi|1541468127|gb|CP034543.1|	0.0094357	46.3705
TATACCCAATTCAGGAATAGACACATCTGT	Streptococcus pneumoniae strain Hu15 plasmid pSpn_Hu15 sequence	gi|1172554588|gb|CP020552.1|	1.82152e-05	55.3874
GCTGCTTGACAGGTTTACGACCTCTCTT	Streptococcus virus MS1, complete genome	gi|1190795173|gb|KY629621.2|	0.000221906	51.7806
CTAAAGAAACTCCGGAAAAAGTAGG	Streptococcus virus MS1, complete genome	gi|1190795173|gb|KY629621.2|	0.0094357	46.3705
CAAAGATAACGCCATCAAATTGTTCACCAG	Streptococcus virus MS1, complete genome	gi|1190795173|gb|KY629621.2|	1.82152e-05	55.3874
TGTCATGGTTGTTCAATGTTATCATTAAGT	Streptococcus oralis strain NCTC11427 genome assembly, chromosome: 1	gi|1539918113|emb|LR134336.1|	1.82152e-05	55.3874
CTCTCATTTGGTGGGTGATGTTGACCCAAA	Streptococcus phage Javan350, complete genome	gi|1608082066|gb|MK448915.1|	1.82152e-05	55.3874
AGACATCACAGGAC-AGCAACTAAGGA	Blastomyces gilchristii SLH14081 uncharacterized protein (BDBG_16629), mRNA	gi|1778674937|ref|XM_031724544.1|	0.401216	41.8621
CACAGTTTCCACCACATGGGGCGG	Bos mutus isolate yakQH1 chromosome 21	gi|1353793179|gb|CP027089.1|	1.40038	40.0587
TCCTGCTTCTCTTTGTAAATAATTGAATTT	PREDICTED: Callithrix jacchus CD96 molecule (CD96), mRNA	gi|1060955713|ref|XM_008982496.2|	0.401216	41.8621
GTTGAGTGCGCATGAATTTGTCTGTATGGT	Streptococcus phage Javan348, complete genome	gi|1608082013|gb|MK448914.1|	1.82152e-05	55.3874
TTAAATTAACCAATTTCTTGGACCTCCTTT	Streptococcus virus MS1, complete genome	gi|1190795173|gb|KY629621.2|	1.82152e-05	55.3874
CGGATGCATAGGCGGACAATTGACTCCAGG	Streptococcus phage Javan326, complete genome	gi|1608081670|gb|MK448908.1|	0.000774529	50.8789
CGTTCACTGGATGTTTTTCCATGTAAGTAG	Streptococcus virus MS1, complete genome	gi|1190795173|gb|KY629621.2|	0.000774529	50.8789
TTTCGCGTAAGATATCAATCATACGAGCCA	Streptococcus virus MS1, complete genome	gi|1190795173|gb|KY629621.2|	1.82152e-05	55.3874
ATAGGGAGCCTCCTTTAGTTTTTAGTTTA	Streptococcus virus MS1, complete genome	gi|1190795173|gb|KY629621.2|	6.35772e-05	53.584
ATCTTGACAGCAATGGAAATTTTGAGGAAA	Streptococcus pneumoniae strain 2245STDY5699475 genome assembly, chromosome: 1	gi|1601500613|emb|LR536831.1|	1.82152e-05	55.3874
TAATGCTCTTATGATGGCTGACAC	Streptococcus phage SOCP, complete genome	gi|656633804|gb|KJ617393.1|	1.40038	40.0587
TGTTGAATGCGCATGAATTTGTCTGTATGG	Streptococcus phage Javan345, complete genome	gi|1608072191|gb|MK448733.1|	1.82152e-05	55.3874
CGTTGAACATGGAATACACAAGACCATCCG	Streptococcus virus MS1, complete genome	gi|1190795173|gb|KY629621.2|	1.82152e-05	55.3874
ATATTTACGGTATTTGTTAAGTTTTCAAAT	Streptococcus salivarius strain 5M6c salivaricin D gene locus, complete sequence	gi|371671687|gb|JN564797.1|	1.82152e-05	55.3874
TTACCCGATAAGACTTGGATTTCAAAACCA	Streptococcus virus MS1, complete genome	gi|1190795173|gb|KY629621.2|	0.0094357	46.3705
TCTTCAAAGCCATTTTGTTTAAAATCGTCT	Streptococcus salivarius strain LAB813 chromosome, complete genome	gi|1735232771|gb|CP040804.1|	0.000774529	50.8789
TTACACCCCTTCTGTAGGTCAACAACAATA	Gemella haemolysans strain FDAARGOS_740 chromosome	gi|1829987927|gb|CP050965.1|	1.82152e-05	55.3874
ATAGCCTATGGATTGCTGGATATGGTTT	Streptococcus phage Javan83, complete genome	gi|1608077555|gb|MK448831.1|	0.11495	42.7638
TTTAGGGCAACAAGATGAAATCATGAAACA	Streptococcus phage SOCP, complete genome	gi|656633804|gb|KJ617393.1|	0.0094357	46.3705
CATTCTGTATTGATAAACCAATTGTGAATT	Streptococcus phage Javan355, complete genome	gi|1608072449|gb|MK448738.1|	0.0094357	46.3705
ATTGTTAACTTTTCTTGTAACTGG	Canis lupus familiaris breed Labrador retriever chromosome 13a	gi|1828350124|gb|CP050604.1|	1.40038	40.0587
GTCACGCCCAGCTGCTCCAGGAAAACCT	Hymenobacter sp. DG01 chromosome, complete genome	gi|1686076296|gb|CP040936.1|	0.11495	42.7638
CCGTTTTTTCATATGTTTCTGCAAAAATAT	Streptococcus pneumoniae strain 6A-10 chromosome, complete genome	gi|1840515662|gb|CP053210.1|	1.82152e-05	55.3874
TTTGAAGATAAGTGTATGGTCGCAGGGA	Streptococcus phage Javan318, complete genome	gi|1608081538|gb|MK448905.1|	0.000221906	51.7806
TGAGTATGAGTTCATTATTGACCATTTTAA	Streptococcus virus MS1, complete genome	gi|1190795173|gb|KY629621.2|	0.0094357	46.3705
CCAGACAATTAAAATGATACAAAAATG	Cottoperca gobio genome assembly, chromosome: 16	gi|1537016557|emb|LR131923.1|	0.401216	40.9604
CTTTCATAGGAGGTGGCTACTATCGCTTAC	Streptococcus phage PH15, complete genome	gi|190014409|emb|FM163528.1|	0.0094357	46.3705
AGTAATCTTGACATGCTTGAATCTAACTTG	Streptococcus phage Javan347, complete genome	gi|1608072236|gb|MK448734.1|	0.000774529	50.8789
GAATTGTTCTCTTCCCGTCAACCAG	Dicrocoelium dendriticum genome assembly D_dendriticum_Leon_v1_0_4, scaffold DDEL_scaffold0141018	gi|687713218|emb|LK543298.1|	4.88781	37.3537
AGGGACATTTTCGATAGACACATTCGAGTT	Streptococcus phage Javan629, complete genome	gi|1608077102|gb|MK448822.1|	0.0094357	46.3705
GAACCAGAAGAACCAAGTACAACTCCTGAA	Streptococcus sanguinis strain NCTC10904 genome assembly, chromosome: 1	gi|1539215237|emb|LR134002.1|	0.401216	41.8621
TTGGAGACTTTTCTTTCTCTATATTTCAA	Cottoperca gobio genome assembly, chromosome: 6	gi|1537016570|emb|LR131936.1|	1.40038	40.0587
TAGTGCTTTTGAATGAATTGAAC	Sciurus vulgaris genome assembly, chromosome: 14	gi|1777376685|emb|LR738625.1|	0.11495	42.7638
TTTTGTGCAGTTTGAAAAGCGT	Oryza sativa Japonica Group DNA, chromosome 8, cultivar: Nipponbare, complete sequence	gi|937928473|dbj|AP014964.1|	0.401216	40.9604
AGCATGAGCTGAAAACATCTCTGTTTTCA	PREDICTED: Myotis brandtii zinc finger protein 234 (LOC102260619), transcript variant X1, mRNA	gi|946810098|ref|XM_014533536.1|	0.401216	40.9604
GTTTGGCAAGGTTGCAAGATAAA	PREDICTED: Bos indicus x Bos taurus uncharacterized LOC113891185 (LOC113891185), transcript variant X2, ncRNA	gi|1542945734|ref|XR_003510685.1|	4.88781	38.2554
GACTTATCCCTAGCCCGCTGGATAGTAG	Streptococcus sp. NPS 308 DNA, complete genome	gi|1080114141|dbj|AP017652.1|	0.11495	42.7638
TAATAGCAAGTAAGACGTCAAAAATGTAAT	Streptococcus pneumoniae strain 4559 genome assembly, plasmid: 2	gi|1679569935|emb|LR595849.1|	1.82152e-05	55.3874
GTCACATCATTATCCAAGGCTTTAGGTGGT	Streptococcus phage D1811, complete genome	gi|1360895722|gb|MH000604.1|	0.401216	41.8621
CATGTTCGGTATTGAGCCTTAATA	Sparus aurata genome assembly, chromosome: 1	gi|1711373928|emb|LR537121.1|	1.40038	40.0587
ATGCCGGGTGATTTAGCGTTCTACAATC	Streptococcus virus MS1, complete genome	gi|1190795173|gb|KY629621.2|	0.000221906	51.7806
AAACATTCATAGCTTTAGCAAAATTTT	Lutra lutra genome assembly, chromosome: 13	gi|1795661392|emb|LR738415.1|	0.401216	40.9604
ATAATAAATTTTA-TTCATTATAGGGTTTG	Plasmodium chabaudi chabaudi strain AJ genome assembly, chromosome: 12	gi|1061788418|emb|LT608178.1|	0.11495	42.7638
AGGCGCACAGGACGACATCCTGA	Metakosakonia sp. MRY16-398 DNA, complete genome	gi|1434514476|dbj|AP018756.1|	4.88781	38.2554
CGCGTACTTGTAGCCTCCCTCCTTGCGTT	Streptococcus virus MS1, complete genome	gi|1190795173|gb|KY629621.2|	0.0329338	44.5672
TATTGGGGTGTCTATCCTAGCATGGATCA	Streptococcus phage Javan374, complete genome	gi|1608082408|gb|MK448921.1|	1.40038	40.0587
GAAGATGGCATTGAGACGCGCGTGGCCTG	Teredinibacter turnerae T7901, complete genome	gi|239918938|gb|CP001614.2|	1.40038	40.0587
AATAACTAACAAATCGCCTGC	Capnocytophaga sp. FDAARGOS_737 chromosome, complete genome	gi|1780475488|gb|CP046316.1|	1.40038	39.157
AGTATTCCAAAACCTATGTTATCACTTATC	Streptococcus salivarius strain NCTC7366 genome assembly, chromosome: 1	gi|1403349419|emb|LS483366.1|	0.0094357	46.3705
AGGAACATGGACCGCGAGGCTTGGAAGTGG	Streptococcus virus MS1, complete genome	gi|1190795173|gb|KY629621.2|	1.82152e-05	55.3874
TCTCTTGTAAAGGGAAAAGGTGAAA	PREDICTED: Coturnix japonica ectoderm-neural cortex protein 1-like (LOC107325511), mRNA	gi|1810739860|ref|XM_015886448.2|	0.401216	41.8621
TAATGATTTTCGGTACAAACCACGATAAAA
TTCATAAAAGCATTGAGGACATACAT	Takifugu rubripes genome assembly, chromosome: 8	gi|1674370761|emb|LR584234.2|	0.11495	43.6655
ATGAAACCATGTCTAATGTACAAGTGAGGA	Cottoperca gobio genome assembly, chromosome: 20	gi|1537016562|emb|LR131928.1|	4.88781	38.2554
TCATAGAGCTGATTGGTTTCTTTCACTCG	Streptococcus phage Javan362, complete genome	gi|1608082187|gb|MK448917.1|	6.35772e-05	53.584
ATNCTTCTTACCACCACCAAAGGCTG	Ovis canadensis canadensis isolate 43U chromosome 11 sequence	gi|850486717|gb|CP011896.1|	1.40038	40.0587
GCTTCTTGCCTATTAAACCAT	Sphaeramia orbicularis genome assembly, chromosome: 4	gi|1695378290|emb|LR597461.1|	1.40038	39.157
CGGGCAAGAGCAGGTTTAATGATATTGCCT	Lactobacillus kullabergensis strain ESL0186 chromosome, complete genome	gi|1391731209|gb|CP029477.1|	0.401216	41.8621
TCTGTGTTTGCTGGTTCTCCCCAA	Mus musculus 10 BAC RP23-468D5 (Roswell Park Cancer Institute (C57BL/6J Female) Mouse BAC Library) complete sequence	gi|71533213|gb|AC153495.10|	1.40038	40.0587
ATATGCAATACCAATTTTAGATTCTTT	Labilibaculum antarcticum SPP2 DNA, complete genome	gi|1201275116|dbj|AP018042.1|	0.401216	40.9604
GACTTCTTTTTTTGTGTGCGTGAA	Apteryx australis mantelli genome assembly AptMant0, scaffold scaffold238	gi|841904405|emb|LK064807.1|	1.40038	40.0587
GGCATGAACAACAAAGATATTAACAGCCC	Streptococcus phage Javan258, complete genome	gi|1608080585|gb|MK448887.1|	6.35772e-05	53.584
TGATTAGTTGAGGAACAGCAGTT-CTAA	PREDICTED: Fopius arisanus BRCA1-A complex subunit BRE-like (LOC105265166), mRNA	gi|755948562|ref|XM_011302520.1|	1.40038	39.157
CGTTTAACCATTCCTCCGTAAGCAGAACCC
AGAAGGTCGTGCCTTCAAGGCTGTTG	Canis lupus familiaris breed Labrador retriever chromosome 09a	gi|1828350103|gb|CP050593.1|	1.40038	39.157
GAGGAATTAAAACCTTCTTTCGGTAT	Marinobacter hydrocarbonoclasticus YB03 DNA, nearly complete genome	gi|1601517261|dbj|AP019537.1|	1.40038	39.157
GGACACCGTAACGCTCACACC	PREDICTED: Bombyx mandarina ATP-dependent RNA helicase dbp2-like (LOC114242285), transcript variant X2, mRNA	gi|1573731354|ref|XM_028173393.1|	1.40038	39.157
CTGGGAAACTAACGAAGGTTTTCGAGA	Streptococcus pneumoniae strain 2245STDY5775553 genome assembly, chromosome: 1	gi|1601502709|emb|LR536833.1|	0.0329338	45.4688
GTTTGATTGCGACACAATATTTGCGTGA	Weissella cibaria strain CBA3612 chromosome, complete genome	gi|1695657743|gb|CP041193.1|	4.88781	38.2554
ATGGATAAAATTGTGTTTGAAAAGGTTC	Rattus norvegicus 4 BAC CH230-241A9 (Children's Hospital Oakland Research Institute) complete sequence	gi|33354294|gb|AC111321.8|	0.11495	42.7638
ATACCAGACAATACCGCTTTATTAGCGT	Streptococcus pneumoniae strain 6A-10 chromosome, complete genome	gi|1840515662|gb|CP053210.1|	0.0094357	47.2722
GTATCGTCCACATCAAGCCAGCTGAAGAAA	Streptococcus phage Javan366, complete genome	gi|1608082245|gb|MK448918.1|	1.82152e-05	55.3874
CTTTCAACAGATACATCCCAGAAAACGAAG	Streptococcus phage 5093, complete genome	gi|238558566|gb|FJ965538.1|	0.000774529	50.8789
AAATCTCAACATTTCTCAACAAAACACCAC	Streptococcus satellite phage Javan761, complete genome	gi|1608041505|gb|MK448650.1|	1.82152e-05	55.3874
TATTAAATATAAGCATTTGCCATCA	Chitinophaga caeni strain 13 chromosome, complete genome	gi|1259403816|gb|CP023777.1|	0.401216	41.8621
TACATGGAGAGCAAGGAAGCGGACGACTG	Streptococcus phage SOCP, complete genome	gi|656633804|gb|KJ617393.1|	0.00270337	49.0756
GAATATTGCTTTCTCGACCTTGTAATAAG	Morus alba cultivar Heyebai chromosome 14	gi|1828694578|gb|CP050237.1|	1.40009	40.0587
GACAGACCACAGTTCGGACATCATGGTGGT	Streptococcus phage CHPC873, complete genome	gi|1524745423|gb|MH937465.1|	1.82152e-05	55.3874
TAGAGTTACTGGCACTTTCCTAGATATATT	Streptococcus phage CHPC919, complete genome	gi|1524745578|gb|MH937469.1|	1.82152e-05	55.3874
TTGACCACCTACAGTTATAGGTGCGACCTT	Streptococcus virus MS1, complete genome	gi|1190795173|gb|KY629621.2|	0.000774529	50.8789
GCAATTCCTGTAAGATCACGAATAGTTTCA	Streptococcus phage Javan242, complete genome	gi|1608080328|gb|MK448882.1|	0.000774529	50.8789
CTTTTGAAATCGAACTAGCAATCAAC	PREDICTED: Lactuca sativa DEAD-box ATP-dependent RNA helicase 16-like (LOC111903660), transcript variant X9, misc_RNA	gi|1340455618|ref|XR_002854250.1|	1.40038	39.157
TCACTTGCAAGGCGCTGTTGCTCATTTTGA	Streptococcus phage Javan372, complete genome	gi|1608082352|gb|MK448920.1|	0.0094357	46.3705
TGGCAGGGTGTTATCTCTTTTGATAATGAT	Streptococcus pneumoniae strain 2245STDY5562412 genome assembly, chromosome: 1	gi|1578024979|emb|LR216028.1|	1.82152e-05	55.3874
GAGCCTCTCAGTGCCTGCGCATAATGAA	Salarias fasciatus genome assembly, chromosome: 20	gi|1695378258|emb|LR597455.1|	4.88781	38.2554
AGTATCAACAGAGACATCAATAGCCTCAGC	Streptococcus pneumoniae strain 2245STDY6178828 genome assembly, chromosome: 1	gi|1578295087|emb|LR216069.1|	1.82152e-05	55.3874
TTAACTGTTAATGGTGTTCAAAAAAAC	Uncultured Caudovirales phage clone 3S_14, partial genome	gi|1219999470|gb|MF417874.1|	0.0329338	45.4688
TATGTGGCGGTCAGTCAACCCTTGCACTC	Streptococcus phage Javan362, complete genome	gi|1608082187|gb|MK448917.1|	0.00270393	49.0756
TCGTTGATGTAAGGGTAGGCACCAATTAAG	Streptococcus phage Javan340, complete genome	gi|1608081932|gb|MK448912.1|	1.82152e-05	55.3874
GCCCTAAGAATACCCAAACCCCTA	Bipolaris sorokiniana ND90Pr uncharacterized protein (COCSADRAFT_134937), mRNA	gi|628060716|ref|XM_007698117.1|	1.40038	40.0587
GCTAGCTTGCGAAACATAGATATGAGCC	Oryza glumipatula genomic DNA, chromosome 6, BAC clone: GL0029M03, strain: IRGC 105668	gi|1177647804|dbj|AP011461.1|	4.88681	38.2554
CGTCAGTTTGTCCGATAGCCATATAGTTTC	Streptococcus phage Javan268, complete genome	gi|1608080827|gb|MK448892.1|	1.82152e-05	55.3874
TGTCAGAGAGATTCCACGGTTATC	Coregonus sp. 'balchen' genome assembly, chromosome: 37	gi|1820223761|emb|LR778289.1|	1.40038	40.0587
TCTTTTATTGAATAGTTGTTATTCATT	PREDICTED: Trichechus manatus latirostris protein FRA10AC1 (LOC101344438), transcript variant X5, mRNA	gi|1334614482|ref|XM_023740126.1|	0.401216	40.9604
AAGAGAACCATTTTGGAGCAAAAAATTATA	Streptococcus pneumoniae strain 2245STDY5562600 genome assembly, chromosome: 1	gi|1577947321|emb|LR216021.1|	1.82152e-05	55.3874
CGCTCAAGTTCGTTGATTCTCCCATGTCAA	Streptococcus phage Javan362, complete genome	gi|1608082187|gb|MK448917.1|	0.0094357	46.3705
CTTTTGGTCAGCAATCACACCGATTGCGTGG	Streptococcus sp. NPS 308 DNA, complete genome	gi|1080114141|dbj|AP017652.1|	5.21766e-06	57.1907
ATTTCCATTTACCGCCATCTGCTTCAAA	Streptococcus phage Javan377, complete genome	gi|1608072766|gb|MK448744.1|	0.0094357	47.2722
CGTGGATGCCATTGGTTCCACAAA	PREDICTED: Drosophila obscura uncharacterized LOC111072991 (LOC111072991), mRNA	gi|1236486313|ref|XM_022365097.1|	1.40038	40.0587
ATAGACGTCTGTTAGTCTGTTCCC	Streptococcus phage Cp-7, complete genome	gi|1631945938|ref|NC_042114.1|	1.40038	40.0587
CTACAACTTCTCTTATTAATTCA	Cicer arietinum chromosome Ca7	gi|1682380117|gb|CP039337.1|	4.88781	38.2554
TTCAGCGTTTGAAGAATTAAAAAACAAACG	Streptococcus salivarius strain FDAARGOS_259 chromosome, complete genome	gi|1348284726|gb|CP020451.2|	0.401216	41.8621
GAGGGCGTTAAGTGGATAAGCAAGGAAAT	Streptococcus satellite phage Javan332, complete genome	gi|1608037239|gb|MK448435.1|	6.35903e-05	53.584
ACTACTTCCAACAAAATCATCCACA	Bos mutus isolate yakQH1 chromosome 29	gi|1353793187|gb|CP027097.1|	0.401216	41.8621
TAGGCTTGAAGAGCCACCAGAAG	Digitaria exilis annotation	gi|1833611964|emb|LR792836.1|	4.88781	38.2554
ACTACAAATCATCGGAGTTGGTCCGCAATT	Streptococcus phage Javan355, complete genome	gi|1608072449|gb|MK448738.1|	1.82152e-05	55.3874
TATTCTTGATAAGCTCAATGCTAGTC	Fusarium graminearum genome assembly, chromosome: II	gi|1807806172|emb|LT222054.1|	1.40038	40.0587
CTTGTTTTAATGTATATTCTACTCCAATAG	Clostridium botulinum strain MAP 5 chromosome, complete genome	gi|1370563981|gb|CP027781.1|	0.401216	41.8621
AACCGTAACGACAGGAAAAGCTGGGACGTT	Streptococcus phage Javan268, complete genome	gi|1608080827|gb|MK448892.1|	0.000774529	50.8789
TTATAGAAAGGTTCTTTTAGCATTCCTTT	Enterococcus phage vB_EfaP_IME199, complete genome	gi|953700778|gb|KT945995.1|	0.00270337	49.0756
CCGCCAAGCTTAACAGATACTTGACCTTCA	Streptococcus pneumoniae strain 2245STDY5699131 genome assembly, chromosome: 1	gi|1577958442|emb|LR216022.1|	1.82152e-05	55.3874
TGTCTTATACTCCTTGTTTTTCGTATGCTTT	Streptococcus sp. 116-D4 DNA, complete genome	gi|1778008955|dbj|AP021887.1|	5.21766e-06	57.1907
AAGGCTTCCCAGTCTTATCTTGTCCCTAG	PREDICTED: Mus musculus Kv channel interacting protein 4 (Kcnip4), transcript variant X6, mRNA	gi|1720415286|ref|XM_030254922.1|	0.032927	44.5672
ATCAAAATAGCACAAGTTAACGCCTTC	Streptococcus phage Javan242, complete genome	gi|1608080328|gb|MK448882.1|	0.401216	40.9604
ATTTACTATAATGGAATTATCTGTA	Homo sapiens chromosome 8 clone CH17-116G16, complete sequence	gi|1395189197|gb|AC277921.1|	0.401216	41.8621
AAAACAGCAGTAAGGCCATCCTGCAAGATT	Streptococcus phage Javan242, complete genome	gi|1608080328|gb|MK448882.1|	0.000774529	50.8789
CAATTTTAATCATACAGGCATATCAG	Mucilaginibacter mallensis strain MP1X4 genome assembly, chromosome: I	gi|1085785005|emb|LT629740.1|	1.40038	39.157
GGGTCGTTAGTGAACCCGAAGTCAAG	Enterococcus phage vB_EfaS_Ef2.2, complete genome	gi|1613836907|gb|MK721189.1|	0.11495	43.6655
TGGATTGAAGAGCTTGCTCTCAAGAAGTTA	Bacillus cereus strain Rizhao_593_1 16S ribosomal RNA gene, partial sequence	gi|1722681585|gb|MN309933.1|	0.401216	41.8621
AAATTGTTCCAATTCGTTCGGGTTAGCTGT	Streptococcus australis strain NCTC5338 genome assembly, chromosome: 1	gi|1654236162|emb|LR594040.1|	0.000774529	50.8789
TTATATTTATCTGAAAATTATCTTGAACTCAAT	Apibacter sp. B3706 chromosome, complete genome	gi|1820021776|gb|CP049715.1|	0.401216	40.9604
ACGTTCATTTGTTCGGCGATACTCGCTGCG	Streptococcus virus MS1, complete genome	gi|1190795173|gb|KY629621.2|	1.82152e-05	55.3874
TACGGTGTGTTTTACCCTCC	Scleropages formosus genome assembly, chromosome: 16	gi|1610704905|emb|LR584081.1|	4.88781	37.3537
TTAGTAATGTATCCCGCTTTCCAT	Vibrio sp. THAF100 chromosome, complete genome	gi|1770074751|gb|CP045350.1|	1.40038	40.0587
CTAAACCAATGCAGACTTTATCTTCCT	Gouania willdenowi genome assembly, chromosome: 3	gi|1539176547|emb|LR132003.1|	0.401216	40.9604
GCGTAGTATCGTTCTACGCAGGGGCGGT	Streptococcus phage PH15, complete genome	gi|190014409|emb|FM163528.1|	0.000221906	51.7806
CTCAACAGTAGGCGAGTTGTACATGT	PREDICTED: Asterias rubens adhesion G protein-coupled receptor L1-like (LOC117301741), mRNA	gi|1834276858|ref|XM_033785765.1|	1.40038	39.157
TTGATGTAGCCATACTCAAAACTAGCCTCT	Streptococcus pneumoniae strain 2245STDY5775553 genome assembly, chromosome: 1	gi|1601502709|emb|LR536833.1|	1.82152e-05	55.3874
TTGGTTACCATCACTACAGAAAAAATCAAA	Streptococcus phage Javan330, complete genome	gi|1608081740|gb|MK448909.1|	0.401216	41.8621
AGCAAAAAGAACCATATGAACTCA	Salmo trutta genome assembly, chromosome: 26	gi|1614056737|emb|LR584439.1|	1.40038	40.0587
TCCCTTGTCACCAACTCACGGACTG	PREDICTED: Stylophora pistillata uncharacterized LOC111336068 (LOC111336068), mRNA	gi|1270069978|ref|XM_022942097.1|	4.88781	37.3537
AATGGAAAAAGATTAGAAACCAATTTTAAA	Streptococcus phage Javan270, complete genome	gi|1608080878|gb|MK448893.1|	0.0094357	46.3705
TGACGAATACGTCCTGAACGAT	Desulfomonile tiedjei DSM 6799, complete genome	gi|390621545|gb|CP003360.1|	0.401216	40.9604
TTTAGCAAGATATGGATAAGGGTCAACGTG	Streptococcus pneumoniae strain 6A-10 chromosome, complete genome	gi|1840515662|gb|CP053210.1|	0.0094357	46.3705
TCTTACTAGTAGCGTTCTGAATCGCATTGA	Streptococcus phage Javan347, complete genome	gi|1608072236|gb|MK448734.1|	0.000774529	50.8789
TAATCAGTTTGAGAACAACGAATGGAAA	Phallusia mammillata mRNA for uncharacterized protein LOC104265615 (LOC104265615-002 gene)	gi|1834491408|emb|LR787282.1|	4.88781	38.2554
TTACATTTGCTAAGAGCTTCAATCAATTGT	Streptococcus sp. oral taxon 431, complete genome	gi|987460635|gb|CP014264.1|	0.0094357	46.3705
TGCAAATGAATGTTGCTTCCAGATGAACTC	Streptococcus phage Javan349, complete genome	gi|1608072283|gb|MK448735.1|	1.82152e-05	55.3874
TGATTTCAAGTTCAATCTGACTAAGATT	Streptococcus sp. NPS 308 DNA, complete genome	gi|1080114141|dbj|AP017652.1|	0.000221906	51.7806
AATAATGATATAGAATGTACTTACTTTAT	Streptococcus phage SOCP, complete genome	gi|656633804|gb|KJ617393.1|	0.00270337	49.0756
GGAATATGGCCTCTTAGAAGAAGTTCGACA	Streptococcus oralis strain NCTC11427 genome assembly, chromosome: 1	gi|1539918113|emb|LR134336.1|	0.000774529	50.8789
TATGACAAGTTCAATC-TTTTAGTGC	Brassica oleracea HDEM genome, scaffold: C1	gi|1516589221|emb|LR031878.1|	1.40038	40.0587
ACGCAGGCCGCCGAGGACATGCAAACGGAC	Streptococcus virus MS1, complete genome	gi|1190795173|gb|KY629621.2|	0.401216	41.8621
TTACTTCGTCACCTCTTTCATCAATTTATT	Streptococcus phage IPP27, complete genome	gi|1103786876|gb|KY065468.1|	0.0094357	46.3705
ACTATTTTCCTTCAATTTTTCAATATCA	Gouania willdenowi genome assembly, chromosome: 20	gi|1539176534|emb|LR131990.1|	0.11495	42.7638
TCAAATTCAAGACGGTCAGAAACAT	PREDICTED: Nymphaea colorata DIS3-like exonuclease 2 (LOC116262077), mRNA	gi|1776064062|ref|XM_031641135.1|	0.401216	41.8621
TTAAAATTGTTAGTTCAGTTTTCACCT	Halobacteriovorax sp. BALOs_7 chromosome, complete genome	gi|1486380477|gb|CP027772.1|	0.401216	40.9604
CCTGGTTGATGGTGATTATT	Solanum pinnatisectum cultivar CGN17745 chromosome 8	gi|1797955127|gb|CP047564.1|	4.88781	37.3537
GGTTTGTGTCTTTTTCTTGTTCTTTT	Brassica oleracea HDEM genome, scaffold: C8	gi|1516595182|emb|LR031879.1|	0.11495	43.6655
TTTGATTTAACTACGATTGCTAAGTAA	Lupinus angustifolius cultivar Tanjil chromosome LG-19	gi|1239725833|gb|CP023131.1|	0.401216	40.9604
ATACCGATAAATGGGATAACA	Bombyx mori isolate L2-22 chemosensory protein-14 mRNA, complete cds	gi|525328866|gb|KC879985.1|	1.40038	39.157
GCTCTTCAATAGCAACCTTACGCATGCTGT	Streptococcus phage Javan268, complete genome	gi|1608080827|gb|MK448892.1|	1.82152e-05	55.3874
CCCACCTTTGGCAATTTTAAAAAATTTTAA	Streptococcus phage Javan242, complete genome	gi|1608080328|gb|MK448882.1|	0.00943376	46.3705
TTCCTTTAAATTCATTTTTGATTTCCACGC	Streptococcus pneumoniae strain SP49, complete genome	gi|1112988118|gb|CP018136.1|	1.82152e-05	55.3874
TGTCTAATGTTTTGAGGTCTTCGTCGCTTA	Streptococcus phage Javan306, complete genome	gi|1608081310|gb|MK448901.1|	1.82152e-05	55.3874
TTCAAGGATGTCAATATCGACGTCGTT	Salmonella enterica strain 2012K-0845 chromosome, complete genome	gi|1845083694|gb|CP053579.1|	0.401216	40.9604
CCGCAATATATCAAGAAAATCAAAAAGAAC	Streptococcus phage Javan246, complete genome	gi|1608080418|gb|MK448884.1|	0.000774529	50.8789
AGTTATTCAGAATGTTTCTAGTTCCAGC	Streptococcus phage Javan539, complete genome	gi|1608075962|gb|MK448800.1|	0.000221906	51.7806
CTATTGGTGAATCTGGTACACCTACTAGGG	Streptococcus sp. NPS 308 DNA, complete genome	gi|1080114141|dbj|AP017652.1|	1.82152e-05	55.3874
ACCTGCGGTCGCAAACAAGTCTG	Shewanella sp. MR-7, complete genome	gi|113886955|gb|CP000444.1|	4.88781	38.2554
CAATACAAAAACAAACTGCTATTTTTTTAA	Streptococcus pneumoniae strain Hu15 plasmid pSpn_Hu15 sequence	gi|1172554588|gb|CP020552.1|	1.82114e-05	55.3874
TATTCACCCCGATGTTACAACTCTAGGTGG
AAATATAAAGAAATCTTTGATATTGATAAT	Mycoplasma columborale strain NCTC10179 genome assembly, chromosome: 1	gi|1563805547|emb|LR215039.1|	0.401216	41.8621
ACTGAGGGCATATGATCACACCA	Phytophthora infestans T30-4 conserved hypothetical protein (PITG_02818) mRNA, complete cds	gi|301119962|ref|XM_002907663.1|	4.88781	38.2554
GAAAAAGTTGCTAAATAGTAACAATCCTTA	Streptococcus phage Javan340, complete genome	gi|1608081932|gb|MK448912.1|	1.82152e-05	55.3874
AAGCGAAACGCCCCCGCCTTG	Planctomycetes bacterium CA51 chromosome, complete genome	gi|1712688765|gb|CP036292.1|	1.40038	39.157
GAAGTGTTTGGAGTCGTCAGAGCTCTTA	Platynereis dumerilii EST IB0AAA39CF01EM1	gi|83307870|emb|CT032357.1|	4.88781	38.2554
ATCTTTGAGATTTCCTATACCAATACTT	Paraflavitalea soli strain 5GH32-13 chromosome, complete genome	gi|1475989234|gb|CP032157.1|	0.11495	42.7638
ACATGCCTGATTCCACATAACTCTCC	Canis lupus familiaris breed Labrador retriever chromosome 02a	gi|1828350079|gb|CP050574.1|	1.40038	39.157
ATTGCTGCATTTAAAATTGCTGATACCAT	Streptococcus sp. CNU G2 chromosome, complete genome	gi|1821468705|gb|CP046919.1|	6.35772e-05	53.584
CCTCTCGATGTCTTCCAGCTTTTGC	Chloropicon primus strain CCMP1205 chromosome 17, complete sequence	gi|1719920441|gb|CP031050.1|	0.401216	41.8621
GCGACTTTATGAAGGATAGTTACTACAA	Streptococcus phage Javan326, complete genome	gi|1608081670|gb|MK448908.1|	0.0094357	47.2722
CACCTGCTGAAACGGTTCATGGA	Tabrizicola piscis strain K13M18 chromosome, complete genome	gi|1534473718|gb|CP034328.1|	4.88781	38.2554
CGGTTTGAATCAAGATGGCAGTTCT	Lutra lutra genome assembly, chromosome: 17	gi|1795661396|emb|LR738419.1|	0.401216	41.8621
TTATCTGCTGCTGCTGAATAGGTTTGT	PREDICTED: Nomascus leucogenys SFT2 domain containing 2 (SFT2D2), mRNA	gi|1743150706|ref|XM_003258830.4|	0.0329338	45.4688
AGTTGGTTAGTCATATTGTCTTGAAAGCA	Plectropomus leopardus DNA, chromosome 1, nearly complete sequence	gi|1811248746|dbj|AP022700.1|	0.401216	40.9604
CGATTGGTGTCGTCGTCAGCTCGAACTTG	Exiguobacterium antarcticum B7, complete genome	gi|407059973|gb|CP003063.1|	1.40038	40.0587
CCACATGCGTAGACCCGTTGAATCGGGGTT
AAACATCATTTTAGACCTACGCCAG	Cyprinus carpio genome assembly common carp genome ,scaffold 000003109	gi|685046605|emb|LN595130.1|	4.88781	37.3537
TCCGCAACATCCAAAATCAGATGAAAAG	PREDICTED: Aegilops tauschii subsp. tauschii UPF0769 protein C21orf59 homolog (LOC109769306), transcript variant X3, mRNA	gi|1149825856|ref|XM_020328072.1|	0.11495	42.7638
TTGAACCATCGCGATTGAAGTAGTACCATG	Streptococcus phage Dp-1, complete genome	gi|314912616|gb|HQ268735.1|	0.000774529	50.8789
AAATCAATTATTCAAGATGTATA	Coregonus sp. 'balchen' genome assembly, chromosome: 25	gi|1820209055|emb|LR778277.1|	4.88781	38.2554
ATATGAAGAAGGAAAGAAAAAAGAAAAGAA	Salarias fasciatus genome assembly, chromosome: 4	gi|1695378237|emb|LR597439.1|	0.000774529	50.8789
GACACGAGCTTTACCTCCTTTTG	PREDICTED: Selaginella moellendorffii pentatricopeptide repeat-containing protein At3g26782, mitochondrial-like (LOC112348481), transcript variant X1, mRNA	gi|1376938110|ref|XM_024681092.1|	4.88781	38.2554
TGGCTTACATTCGGAATTGAT	PREDICTED: Stomoxys calcitrans broad-complex core protein isoforms 1/2/3/4/5 (LOC106091895), transcript variant X2, mRNA	gi|907728031|ref|XM_013258589.1|	1.40038	39.157
TTGTGACGGTACTTTCTTAACGGGGTACTA	Streptococcus phage SOCP, complete genome	gi|656633804|gb|KJ617393.1|	0.0094357	46.3705
AACTTGTACGAGGTATTCACTCATGGATTA	Streptococcus phage SOCP, complete genome	gi|656633804|gb|KJ617393.1|	0.401216	41.8621
GTTACACACATATTCGTTACTGGGGGCA	Lutra lutra genome assembly, chromosome: 18	gi|1795661397|emb|LR738420.1|	4.88681	38.2554
ATCAATATGTTCAATTGGACG	Bacillus altitudinis strain W3, complete genome	gi|807218173|gb|CP011150.1|	1.40038	39.157
TACTTTATCGTGAAAGCAACTGA	PREDICTED: Camponotus floridanus lysosomal aspartic protease-like (LOC105255112), transcript variant X2, mRNA	gi|1418068553|ref|XM_025409292.1|	0.11495	42.7638
AATCAGCCAAAATGGAAGCTGGAGCT	PREDICTED: Rhodamnia argentea negative regulator of systemic acquired resistance SNI1-like (LOC115729140), mRNA	gi|1732714981|ref|XM_030659590.1|	1.40038	39.157
CTTTCTTTATCAACTCCCAAT	Saccharomyces jurei genome assembly, chromosome: XV	gi|1450436510|emb|LT986477.1|	1.40038	39.157
ACTAAAGGAATTTCTGAAATTTCTTCT	Solanum pinnatisectum cultivar CGN17745 chromosome 3	gi|1797955183|gb|CP047566.1|	0.401216	40.9604
TCCGTTTGAAAAATGGATTTATAAGATTCT	Streptococcus pneumoniae strain 4041STDY6836169 genome assembly, chromosome: 1	gi|1403730152|emb|LS483523.1|	1.82152e-05	55.3874
CTTGCTTATGTTGAGCGTGAGCTTGTAGGA	Streptococcus phage Javan226, complete genome	gi|1608080187|gb|MK448879.1|	0.0094357	46.3705
TTCAAGCTCTTTGTCACCAGCATTCTTCT	PREDICTED: Rhagoletis zephyria transmembrane protein 120 homolog (LOC108375716), mRNA	gi|1048070770|ref|XM_017631859.1|	0.401216	40.9604
TATTTTTATAATAAATAAAGATATAGT	Leuconostoc mesenteroides strain SRCM102735 chromosome, complete genome	gi|1799531339|gb|CP028255.1|	0.401216	40.9604
GTAGATACTTGGCTTTTACTG	Solanum lycopersicum cultivar I-3 chromosome 6	gi|1273855540|gb|CP023762.1|	1.40038	39.157
TTGAAATTTCTTTAGATGAGGGGATAAGCT	Uncultured bacterium BD_contig02176 genomic sequence	gi|829572228|gb|KJ799366.1|	0.000774529	50.8789
TGTCTCCTGATCCCTTCTCTCAACG	PREDICTED: Fukomys damarensis regulator of G protein signaling 3 (Rgs3), transcript variant X2, mRNA	gi|1834360416|ref|XM_010639408.3|	4.88781	37.3537
CTTTCTATGCTTTATTTTTATTTTG	Scleropages formosus genome assembly, chromosome: 5	gi|1610704623|emb|LR584070.1|	0.0094357	46.3705
TATCTATACCGCTTCTTTCTGTAGTGTAAC	Streptococcus phage Cp-7, complete genome	gi|1631945938|ref|NC_042114.1|	0.0094357	46.3705
ATACCGTCTTTAACTGATTTAGCGATTCC	Streptococcus phage Javan288, complete genome	gi|1608081193|gb|MK448899.1|	0.0329338	44.5672
AGGGCAACACAACGGACGTCATGG	Peltaster fructicola strain LNHT1506 chromosome 5	gi|1830642346|gb|CP051143.1|	1.40038	40.0587
TGCACTTTGAATTTAATACTCAAATGTA	Streptococcus phage Javan199, complete genome	gi|1608070611|gb|MK448702.1|	0.11495	42.7638
ACCCTTAAGAGGGGACGTCTCTTT	Butyrivibrio fibrisolvens 16/4 draft genome	gi|291517792|emb|FP929036.1|	1.40038	40.0587
ATCGTTGACCTCACTGATTTTCTTATTATT	Streptococcus phage Javan268, complete genome	gi|1608080827|gb|MK448892.1|	0.401216	41.8621
CTAACGGCAAGTTTTCCGACGGCCACA	PREDICTED: Brassica rapa GDSL esterase/lipase ESM1 (LOC103870049), mRNA	gi|1827849929|ref|XM_009148145.2|	0.401216	40.9604
CTTGGATACGTTGGCGACGACTGATA	Phialophora attae hypothetical protein (AB675_2619), partial mRNA	gi|1063866105|ref|XM_018142606.1|	1.40038	39.157
TTAGCCAAATATGGATAAGGGTCAACATG	Lactobacillus futsaii strain Y97 chromosome, complete genome	gi|1678291493|gb|CP040736.1|	0.00270337	49.0756
CTCCAAAATCAAACTCTGAATATGTA	Methanosarcina lacustris Z-7289, complete genome	gi|805377189|gb|CP009515.1|	0.11495	43.6655
ACTCTATTTTATTAAAAATAGGGTGTAA	Solanum lycopersicum cultivar I-3 chromosome 10	gi|1273855677|gb|CP023766.1|	0.11495	42.7638
GCTAGACGTAAATTAGACGAGGTGTGTTTG
ATAATTACTGGTATTCCATTCTGGTA	Anabas testudineus genome assembly, chromosome: 3	gi|1539176571|emb|LR132036.1|	1.40038	40.0587
ATCACCAAAAGGTCTTTCATCATTT	Coregonus sp. 'balchen' genome assembly, chromosome: 19	gi|1820197585|emb|LR778271.1|	0.401216	41.8621
CGCTAGTGCTGATTTACCGAGTTCTAGAGC	Streptococcus phage Javan326, complete genome	gi|1608081670|gb|MK448908.1|	0.0094357	46.3705
AAGGAAAAAGAATAAACCATACA	Ipomoea triloba cultivar NCNSP0323 chromosome 6	gi|1477772549|gb|CP025665.1|	0.11495	42.7638
TAAATAGAATAATCACATCTCAGAA	Myripristis murdjan genome assembly, chromosome: 17	gi|1695378364|emb|LR597566.1|	0.401216	41.8621
GATTTTTCTAAATAAGTGATACCTT	Lactobacillus paracasei strain 347-16 chromosome, complete genome	gi|1836695502|gb|CP052065.1|	0.0094357	46.3705
CACTTGTGAACGCAAATGGGGCA	PREDICTED: Tursiops truncatus zinc finger protein 518B (ZNF518B), transcript variant X2, mRNA	gi|1835234190|ref|XM_033856851.1|	4.88781	38.2554
ATGTGTAAGTTCTGCAAAAGTTTCGTCATT	Bacteriophage Cp-7 (S.pneumoniae) 5' inverted terminal repeat	gi|1059793689|gb|AH001311.2|	0.000774529	50.8789
AAACAGAGAGAGGGTGTTTATTATCGGACA	Streptococcus pneumoniae strain PZ900701590 chromosome, complete genome	gi|1824008562|gb|CP050175.1|	0.000774529	50.8789
TCGAGTACATGCCACTTTTTACACGGTTTA	Streptococcus infantis plasmid pSI01, complete sequence	gi|401667415|gb|JX275965.1|	0.0094357	46.3705
TGAGGCCAACCCAGACAAAATCAA	Setaria viridis cultivar ME034v chromosome 8	gi|1835963629|gb|CP050802.1|	1.40038	40.0587
TCAGCGTCGGCGATGATTGTCGAACTACAAA	Streptococcus virus MS1, complete genome	gi|1190795173|gb|KY629621.2|	0.00270282	48.1739
CGAGGTCCTTGCAAACCTTGAATACCTTGA	Streptococcus phage VS-2018a, complete genome	gi|1519324722|gb|CP029253.1|	1.82152e-05	55.3874
ATAGAGGGGATGGTAGTGGAATTG	Sciurus carolinensis genome assembly, chromosome: 17	gi|1777376560|emb|LR738607.1|	1.40038	40.0587
TTTAGAACGTTCCAAGAAATCCATCACTTC	Streptococcus phage Javan316, complete genome	gi|1608081486|gb|MK448904.1|	0.0094357	46.3705
TAGAGATAGTAACTTCTTCGGTGAATATA	Lotus japonicus B-129 DNA, chromosome 2, complete sequence	gi|1828166813|dbj|AP022630.1|	1.40009	40.0587
TCACTTAAAAGCAGGAACGGTTGAAAT	Salmo trutta genome assembly, chromosome: 7	gi|1614056728|emb|LR584430.1|	0.401216	40.9604
GAAGTGTATTT-GTTCACTTGCAGCGTGT	Zea mays protein-O-fucosyltransferase 1 (LOC100281382), mRNA	gi|1482178843|ref|NM_001154300.3|	0.401216	40.9604
TAGGTTTGGTGATGTATATATCCT	Canis lupus familiaris breed Labrador retriever chromosome 11a	gi|1828350116|gb|CP050600.1|	1.40038	40.0587
GAATTGTTTTTGTAAAATTCGTTTGCT	PREDICTED: Bactrocera dorsalis serine-rich adhesin for platelets (LOC105224008), transcript variant X2, mRNA	gi|1686410752|ref|XM_011201967.3|	0.401216	40.9604
TCGATAAGCGCGTCAGGATCCCGAGC	Streptococcus sp. NPS 308 DNA, complete genome	gi|1080114141|dbj|AP017652.1|	0.11495	43.6655
ACCATCTAAAATAATAAAGCAGAT	Caligus rogercresseyi isolate FCH chromosome 4	gi|1774765285|gb|CP045893.1|	0.0329338	44.5672
TATTGATAAACCTCATAAAAGTCA	PREDICTED: Sinocyclocheilus rhinocerous perforin-1-like (LOC107751430), transcript variant X3, mRNA	gi|1025187143|ref|XM_016567159.1|	1.40038	40.0587
AATTTAGAGAGCTTTACTGTATAGTC	Bacillus tequilensis strain EA-CB0015 chromosome, complete genome	gi|1829629432|gb|CP048852.1|	1.40038	39.157
TCTCTTCACGCTTCATCAACAACCAGTGAA	Streptococcus phage Javan350, complete genome	gi|1608082066|gb|MK448915.1|	0.000774529	50.8789
CTCCCACTCTGAATCGTTCCAGA	PREDICTED: Vulpes vulpes zinc finger protein 438 (ZNF438), transcript variant X4, mRNA	gi|1435568064|ref|XM_026000879.1|	4.88781	38.2554
TCTTTAAATAATCTTACATTTCCAG	Apteryx australis mantelli genome assembly AptMant0, scaffold scaffold38	gi|840504760|emb|LK066792.1|	0.401216	41.8621
TTTCCGTCCGTATTTAAGATAATTGGAT	Streptococcus dysgalactiae subsp. equisimilis strain NCTC7136 genome assembly, chromosome: 1	gi|1403464696|emb|LS483413.1|	4.88781	38.2554
ACAGAAGAGTTTAAAATTACGTTTGAAAA	Neostethus bicornis genome assembly, chromosome: 9	gi|1777376508|emb|LR738545.1|	1.40038	40.0587
ACGGTAAGGAAACGGCTTTTGAATTTCA	Streptococcus phage SOCP, complete genome	gi|656633804|gb|KJ617393.1|	0.0094357	47.2722
ACCAAAGTTTGATTATAGAGCTATACACC	Streptococcus thermophilus strain CS8, complete genome	gi|1043631589|gb|CP016439.1|	6.35772e-05	53.584
CTGGATTGTTAAAGAGATGGACGGCTTG	Dendrobium cv. 'Sonia' microsatellite SSS OA18 sequence	gi|77997615|gb|DQ205395.1|	1.40038	39.157
ATATCGTTAATAAAGTAAGTACATTCTATA	Streptococcus phage SOCP, complete genome	gi|656633804|gb|KJ617393.1|	1.82152e-05	55.3874
CAACCAAAACAATCAATAGCAATAAA	Planctomycetes bacterium Pan161 chromosome	gi|1712549334|gb|CP036343.1|	0.11495	43.6655
AATTTGATTACTTTCGAAAACAGAAAG	PREDICTED: Formica exsecta phosrestin-2-like (LOC115233216), transcript variant X7, mRNA	gi|1697972975|ref|XM_029803527.1|	0.401216	40.9604
ATCGAACCATTCGCTGACGAACGCCTTGAC	Streptococcus pneumoniae strain SP49, complete genome	gi|1112988118|gb|CP018136.1|	0.000774529	50.8789
GCATGCTTACGCTTTATGCAGATGATTG	Streptococcus phage SOCP, complete genome	gi|656633804|gb|KJ617393.1|	0.0094357	47.2722
TTTTTTAAAATAAGGGTGGGTGGTAAGCAT	PREDICTED: Pomacea canaliculata ral guanine nucleotide dissociation stimulator-like 1 (LOC112576077), transcript variant X7, mRNA	gi|1397733834|ref|XM_025258322.1|	0.0094357	46.3705
CACACCAACAACAAACACACCCACCAAA	Coregonus sp. 'balchen' genome assembly, chromosome: 9	gi|1820186026|emb|LR778261.1|	0.11495	42.7638
ACGCTTGACTAAATGCGTTCAGTTCCATGA	Streptococcus phage Javan436, complete genome	gi|1608083236|gb|MK448937.1|	0.000774529	50.8789
ACCATAACTCTAGCAGCAGAAAAGAAAAA	Raphanus sativus genome assembly, chromosome: 8	gi|1820521187|emb|LR778317.1|	0.0329338	44.5672
AGCGGAAATGGACAAGATGGAAGACGAGAA	PREDICTED: Nasonia vitripennis coronin-7 (LOC100121869), transcript variant X6, mRNA	gi|1815727862|ref|XM_016983980.3|	0.401216	41.8621
TACCATCAGCCTATCCACTCAGCATTAT	Streptococcus anginosus C238, complete genome	gi|537635267|gb|CP003861.1|	0.0094357	47.2722
ACAATTGTCTGGCCGTCTGCAACTTG	Vinca major AT1G34630 mRNA, partial sequence	gi|1284948824|gb|KY536245.1|	1.40038	39.157
TTGTGGGGTATATCGTACCACCTCAAGA	Streptococcus sp. NPS 308 DNA, complete genome	gi|1080114141|dbj|AP017652.1|	0.11495	42.7638
GAAAGAACTTGCGTTGTTATACAGAAAAAG	Thermodesulfobacterium sp. TA1 chromosome, complete genome	gi|1747267583|gb|CP043908.1|	0.401216	41.8621
GTAAGTAAGATAAACAAAGAAAAACAGGAG	Streptococcus virus MS1, complete genome	gi|1190795173|gb|KY629621.2|	1.82152e-05	55.3874
CTAAAGACGCAAAAGCGATATTTTCA	Myripristis murdjan genome assembly, chromosome: 4	gi|1695378339|emb|LR597553.1|	0.11495	43.6655
AGCTGAATCCTACAAGTAAACAATCTTC	Triatoma infestans clone TI-513 G protein gamma subunit mRNA, complete cds	gi|149898854|gb|EF639019.1|	4.88781	38.2554
TTTGTTGTGCGTGCGACATACAAAGATTTT	Drosophila busckii chromosome 2L sequence	gi|924552640|gb|CP012523.1|	4.88781	38.2554
GAGTTTGATGTATGTGATGGTATG	PREDICTED: Asparagus officinalis protein SET DOMAIN GROUP 40 (LOC109836651), transcript variant X6, misc_RNA	gi|1150698702|ref|XR_002246042.1|	0.0329338	44.5672
CTAGATCCTCGTAAACTTCATCAA	Arthrobotrys oligospora ATCC 24927 hypothetical protein mRNA	gi|748522849|ref|XM_011127978.1|	1.40038	40.0587
CTAGTTCGCCAAATTGCTCAAGCCAAGG	Streptococcus phage Javan336, complete genome	gi|1608081795|gb|MK448910.1|	0.0094357	47.2722
GTGGATTGCTCAGCTTGAGCAGACAAGC	Streptococcus pneumoniae putative prophage sequence, isolate R34-3131	gi|698841150|emb|LK020694.1|	0.11495	42.7638
AAGCTTTGCTGAGTGCTGCAGGCAATC	Lactobacillus pentosus strain ZFM222 chromosome, complete genome	gi|1487571426|gb|CP032654.1|	0.401216	40.9604
GAAATTGTAATGTTGCCATGAACTCCGT	Streptococcus australis strain NCTC5338 genome assembly, chromosome: 1	gi|1654236162|emb|LR594040.1|	0.11495	42.7638
AGCCAAGTCGAAGAACTCAAAGATGA	Pseudoalteromonas piscicida strain JCM 20779 chromosome II	gi|1243437237|gb|CP011925.1|	1.40038	39.157
ACATCAATAGTATGTATCCTGC	Anabas testudineus genome assembly, chromosome: 24	gi|1539176574|emb|LR132039.1|	0.401216	40.9604
AACCCCAACGGCAACGGCAGACAAGCCAG	Streptococcus phage SOCP, complete genome	gi|656633804|gb|KJ617393.1|	6.35772e-05	53.584
TTAATAGTTTGAGGTAAAGACCTGAAATAT	Raphanus sativus genome assembly, chromosome: 8	gi|1820521187|emb|LR778317.1|	0.11495	42.7638
TTGACGATTACGGTGACGAGGTTGAATATA	Hyaloscypha bicolor E uncharacterized protein (K444DRAFT_708529), partial mRNA	gi|1383935542|ref|XM_024888184.1|	0.401216	41.8621
AACTTTGAATTTAACAGACAACTG	Caenorhabditis elegans strain CB4856 chromosome II	gi|1604722006|gb|CP038188.1|	1.40038	40.0587
ACCATCTCAGGAACCTGTTCTAAGAAATAA	Streptococcus phage Javan348, complete genome	gi|1608082013|gb|MK448914.1|	1.82152e-05	55.3874
TTAACAACTTATCAAGTAAAGGTAGATATG	Streptococcus sp. VT 162, complete genome	gi|783043705|gb|CP007628.2|	1.82152e-05	55.3874
TGCCCTGTAGTAAGCGTTACCCA	PREDICTED: Dendroctonus ponderosae potential E3 ubiquitin-protein ligase ariadne-2 (LOC109533840), mRNA	gi|1130212045|ref|XM_019899322.1|	4.88781	38.2554
CCCCTCTCACCTCACCCTGTGCCTGC	Mouse DNA sequence from clone RP23-366F22 on chromosome 2, complete sequence	gi|33942032|emb|AL833793.10|	1.40038	39.157
TCACTGCCAATTTTGGCGAGGAGGGTTCAT	Streptococcus phage Javan372, complete genome	gi|1608082352|gb|MK448920.1|	0.401216	41.8621
TAACGCTCTTATGATGGCTGACACGTTGAC	Streptococcus phage Cp-7, complete genome	gi|1631945938|ref|NC_042114.1|	0.0094357	46.3705
TCCTGCTCCATCTTAGCTTCTAGCGAGCCT	Streptococcus phage Javan536, complete genome	gi|1608085712|gb|MK448980.1|	0.0094357	46.3705
GTATGTCCTCCTATAATATAAGT	Uncultured virus clone vSAG-37-F16 genomic sequence	gi|1211043798|gb|KY052811.1|	0.11495	42.7638
TAATATAGCTTTCCCAACATTCTTTTC	Clostridium scatologenes strain ATCC 25775, complete genome	gi|800894941|gb|CP009933.1|	0.401216	40.9604
AACCTCTAAAGAACTGTTCTGTG	Salarias fasciatus genome assembly, chromosome: 3	gi|1695378236|emb|LR597438.1|	4.88781	38.2554
TTTACAATTCTATATTATTTTACATA	PREDICTED: Malus domestica auxin-responsive protein IAA29-like (LOC103426582), mRNA	gi|1632170848|ref|XM_008364671.3|	0.11495	43.6655
TTATAAGATAGCATTTTCTGCGGATTGTA	Streptococcus phage SOCP, complete genome	gi|656633804|gb|KJ617393.1|	6.35772e-05	53.584
ATATACAGCATTTTTAAAACAG	PREDICTED: Rhinolophus ferrumequinum ubiquitin protein ligase E3 component n-recognin 3 (UBR3), transcript variant X6, mRNA	gi|1823874629|ref|XM_033111960.1|	0.401216	40.9604
TCCTGATGTCGATGACGCTGACGATAGGG	Bosea sp. Tri-49 chromosome, complete genome	gi|1537898444|gb|CP017946.1|	1.40038	40.0587
GAATCCTCTTTCCATGTTCGAGC	Scleropages formosus genome assembly, chromosome: 15	gi|1610704880|emb|LR584080.1|	4.88781	38.2554
GAATGCTATTTCTAGAATCTTCTC	PREDICTED: Tarenaya hassleriana calmodulin-binding receptor-like cytoplasmic kinase 2 (LOC104825849), mRNA	gi|1103927576|ref|XM_010558254.2|	1.40038	40.0587
TCCAAGAAATCAATCGAGAACAAGAACGTG	Streptococcus sp. NPS 308 DNA, complete genome	gi|1080114141|dbj|AP017652.1|	1.82114e-05	55.3874
TTGTAAGTCATCTGTGTAATGGTTGTTTTG	Vigna unguiculata cultivar Xiabao 2 chromosome Vu08	gi|1626650439|gb|CP039351.1|	0.11495	42.7638
TGAAAGGGGACTAAATGAGTTACAAGA	Streptococcus phage SOCP, complete genome	gi|656633804|gb|KJ617393.1|	0.0329338	45.4688
ATATTCACGCTATGGCAGTCGGTCAGATTT	Streptococcus phage SOCP, complete genome	gi|656633804|gb|KJ617393.1|	0.0094357	46.3705
TCTTCATAAAAAAACAAATTATTAAGAT	Hymenolepis microstoma genome assembly, chromosome: 1	gi|1587067469|emb|LR215989.1|	0.11495	42.7638
GCAGTAATAACGCCGCCAATGGC	Pseudomonas sp. DG56-2 chromosome, complete genome	gi|1622725781|gb|CP032311.1|	4.88681	38.2554
CTGTGTTTATGCATAATGGCAAATGG	Gossypium turneri isolate D10-2 chromosome D10_13	gi|1727326223|gb|CP032583.1|	1.40038	39.157
GAATAGCTATGCATAACTAACATATCTT	Chanos chanos genome assembly, chromosome: 11	gi|1721134135|emb|LR697116.1|	0.11495	42.7638
ATATGCGCTTTATCAACAACGGAAGAAC	Streptococcus phage SOCP, complete genome	gi|656633804|gb|KJ617393.1|	0.11495	42.7638
TTACTTCGATTTCGTTCTTACGAC	Pseudoalteromonas rubra strain SCSIO 6842 chromosome 1, complete sequence	gi|970327357|gb|CP013611.1|	1.40038	40.0587
ATAGTTTTTGAAAAGCCTTAC	Pecten maximus genome assembly, chromosome: 9	gi|1777376487|emb|LR736846.1|	1.40038	39.157
TTGCCAAAAGCGGAGAGGCCCGAACTTA	Streptococcus phage PH15, complete genome	gi|190014409|emb|FM163528.1|	0.0094357	47.2722
GGTCTATATTTTTAGGACAT	Pecten maximus genome assembly, chromosome: 3	gi|1777376481|emb|LR736840.1|	4.88781	37.3537
TACGGAGAGTTACCCAAGAGGCCGAAGG	Brevibacillus sp. 7WMA2 chromosome, complete genome	gi|1810936193|gb|CP048799.1|	0.11495	42.7638
TATTTCGCTTCAGGTGACAAGCT	Paenibacillus terrae HPL-003, complete genome	gi|357198889|gb|CP003107.1|	4.88781	38.2554
TTTAATTTTTATGGGTGTATGTACAATAT	Plasmodium sp. DRC-Itaito genome assembly, chromosome: 9	gi|1370977335|emb|LT969446.1|	0.0329338	44.5672
CGCTTGGAGCGGTTACACTACAGA	Streptococcus phage Cp-7, complete genome	gi|1631945938|ref|NC_042114.1|	1.40038	40.0587
TAGCTGTAACTAGCTGTACAGCTGAC	Rhinatrema bivittatum genome assembly, chromosome: 17	gi|1614056701|emb|LR584403.1|	1.40038	39.157
TTCAGATACCTCTGATATCTTTATCTCG	Streptococcus phage Javan350, complete genome	gi|1608082066|gb|MK448915.1|	0.000221906	51.7806
TATCTCCACACATTCAGCTGTCTTTAC	Parambassis ranga genome assembly, chromosome: 16	gi|1537016580|emb|LR131966.1|	0.401216	40.9604
CCCCTGATTCCGTTACGGTGAAA	Labrenzia sp. CP4, complete genome	gi|1002744569|gb|CP011927.1|	4.88781	38.2554
CCATTGCAAGATATATTCGGTATAGACGAA
ACGGACAGCGTGAAATGGTG	Anopheles stephensi strain Indian chromosome 2R	gi|1560905424|gb|CP032299.1|	4.88781	37.3537
TTCTAATTTTATAATTATATTATAGT	Candidatus Borrelia tachyglossi strain Bc-F10-1268 chromosome	gi|1384974943|gb|CP025785.1|	0.11495	43.6655
CCAGCGAGTGCGCAACTGGCGCGACG	TPA_asm: Neospora caninum Liverpool, chromosome chrX, complete genome	gi|820693004|tpe|LN714485.1|	1.40038	39.157
CCCCCACCCGCGCCAAAGCCGCGC	Monoraphidium neglectum beta-1,4-mannosyltransferase mRNA	gi|926790332|ref|XM_014048186.1|	1.40038	40.0587
GAATTTCAGACAGAATCAGGCTTGTTTGAT	Streptococcus phage SOCP, complete genome	gi|656633804|gb|KJ617393.1|	1.82152e-05	55.3874
AGAATGATGTCATAGTACGAATGACCAGCA	Streptococcus pneumoniae isolate 55896440-41bd-11e5-998e-3c4a9275d6c6 genome assembly, chromosome: 1	gi|1578283232|emb|LR216065.1|	0.000774529	50.8789
AACAGCAGGATGCAGACTCATCAGCTGCT	Plectropomus leopardus DNA, chromosome 12, nearly complete sequence	gi|1811248758|dbj|AP022711.1|	1.40038	40.0587
TATTTTCTCTGACCGATCACTTGATTTTCT	Spirodela polyrhiza strain 9509 chromosome 2 sequence	gi|1132439736|gb|CP019094.1|	0.401216	41.8621
TTATTGCTGTCCTATCTGACACTG	Apteryx australis mantelli genome assembly AptMant0, scaffold scaffold100	gi|840324083|emb|LK391417.1|	1.40038	40.0587
ATATTCTCATTAAGATGGTCCATTCTTTGG	Streptococcus thermophilus strain ATCC 19258 chromosome, complete genome	gi|1802691691|gb|CP038020.1|	1.82152e-05	55.3874
AACAATTCATTTGTTTTCACAAAT	Lotus japonicus B-129 DNA, chromosome 4, complete sequence	gi|1828166815|dbj|AP022632.1|	1.40067	40.0587
AGACGGCGAAGGTAGATCCTAATGTACGTC	Streptococcus virus MS1, complete genome	gi|1190795173|gb|KY629621.2|	0.0094357	46.3705
CACTTCGCAATTAGCCCAGTAATCCT	Tolumonas auensis DSM 9187, complete genome	gi|237499037|gb|CP001616.1|	1.40038	39.157
ACAGTATGGGGTTAAAGTTAAATGCTGGG	PREDICTED: Paramormyrops kingsleyae heat shock factor binding protein 1 like 1 (hsbp1l1), mRNA	gi|1338743600|ref|XM_023811946.1|	1.40038	40.0587
CGATTCGAAACACAAAAGAAAC	Dicrocoelium dendriticum genome assembly D_dendriticum_Leon_v1_0_4, scaffold DDEL_scaffold0034761	gi|687298013|emb|LK429038.1|	0.401216	40.9604
TGCACCTCGTGCGCCATCGTTGAC	Phytophthora parasitica INRA-310 hypothetical protein partial mRNA	gi|675163654|ref|XM_008892464.1|	1.40038	40.0587
GCACCACATGAACCAATCGCAAT	PREDICTED: Drosophila kikkawai protein turtle (LOC108075418), mRNA	gi|1036849392|ref|XM_017167843.1|	0.11495	42.7638
TGGGATAGTTGTCAGTGTTATTTGCTGATT	Streptococcus phage SWK6, complete genome	gi|1500766644|gb|MH892382.1|	1.82152e-05	55.3874
TACGACTGGCTAC-TGAAAACCTGGAAGCA	Nodularia spumigena UHCC 0039 chromosome, complete genome	gi|1378021557|gb|CP020114.1|	4.88681	38.2554
ACTTGCTATGCTGAGTGTG-TTTCTATGAA	Mus musculus BAC clone RP23-325B1 from chromosome 6, complete sequence	gi|71480366|gb|AC158168.2|	4.88781	38.2554
AACTTGCCAAGAAAAGTACAAAATTCTCTT	Arabidopsis thaliana genome assembly, chromosome: 3	gi|1731305399|emb|LR699752.1|	0.401216	41.8621
TGATATTCTTCTGGAGTCACAATA	Glossina morsitans morsitans ceramidase mRNA, complete cds	gi|387178050|gb|JQ308540.1|	1.40038	40.0587
TCCTTGATTCGTACATCACCGGATTCTGTA	Streptococcus phage Javan372, complete genome	gi|1608082352|gb|MK448920.1|	0.000774529	50.8789
TGATTGACAATGTTCGTGTTTTGCGCTATA	Uncultured bacterium Contig1500 genomic sequence	gi|571051605|gb|KC246829.1|	0.401216	41.8621
GGTGGTGCTGTTGGTCGCTTTTCT	Syngnathus acus genome assembly, chromosome: 3	gi|1672810386|emb|LR594589.1|	1.40038	40.0587
ACTAGAGTAAGCTAAGGAAAATGAGG	Saprospira grandis str. Lewin, complete genome	gi|378573745|gb|CP002831.1|	1.40038	39.157
TACCACCTGGATGGAGCTCTATTG	Cicer arietinum chromosome Ca6	gi|1682380114|gb|CP039336.1|	1.40038	40.0587
ACTTGTTGTTCACTGGTTTGCTGAC	Escherichia coli strain NCTC11133 genome assembly, chromosome: 1	gi|1539931094|emb|LR134340.1|	4.88781	37.3537
AAAAGCCTTAATTTCAGCATTAG	PREDICTED: Pomacea canaliculata probable E3 ubiquitin-protein ligase HERC4 (LOC112573347), transcript variant X3, mRNA	gi|1397654808|ref|XM_025253651.1|	0.11495	42.7638
GCATTTCAGTATCTCTGATGCTGT	PREDICTED: Camarhynchus parvulus myelin transcription factor 1 like (MYT1L), transcript variant X15, mRNA	gi|1751579781|ref|XM_030946712.1|	1.40038	40.0587
GCTGATTTGTGAACGTAGATAGCTTTCTT	Streptococcus phage 33888, complete genome	gi|1524744296|gb|MK044828.1|	6.35772e-05	53.584
AACCGCTGAAATGTCCCCTTGATTTGT	Aedes aegypti ASAP ID: 38639 electron transporter mRNA sequence	gi|42763227|gb|AY432925.1|	0.401134	40.9604
CCTGTACGTTTGTTTAACGTGGCAACGACC	Streptococcus phage Javan308, complete genome	gi|1608081362|gb|MK448902.1|	1.82152e-05	55.3874
AGCTGAAGCAATATTTTCAATA	Clostridium cochlearium strain NCTC13027 genome assembly, chromosome: 1	gi|1231772125|emb|LT906477.1|	0.401216	40.9604
TCATCAAGTAAAGTAGAAGAATCATAG	Solanum lycopersicum cultivar I-3 chromosome 10	gi|1273855677|gb|CP023766.1|	0.0329338	45.4688
TTTCTGGGCGTCCGATTTCAATGGTTGATA	Streptococcus sp. CNU G2 chromosome, complete genome	gi|1821468705|gb|CP046919.1|	0.0094357	46.3705
ATGAGGACGATATTGTAGTCAAGTCCGTCT	Streptococcus thermophilus strain ATCC 19258 chromosome, complete genome	gi|1802691691|gb|CP038020.1|	0.000774529	50.8789
TCTGATGTTCCGTAAGTGTGTTTAATGTAG	Streptococcus phage CHPC873, complete genome	gi|1524745423|gb|MH937465.1|	0.000774529	50.8789
TTCCAATAGATTGTCAATACCATC	Helicobacter pylori strain PNG84A, complete genome	gi|1033005233|gb|CP011487.1|	1.40009	40.0587
GCTGTACAACTACGACGATTGCCG	Lysobacter enzymogenes DNA, complete genome, strain: M497-1	gi|1105526405|dbj|AP014940.1|	1.40038	40.0587
ACACGGGGTTAGAGGGTTTAAA	PREDICTED: Miniopterus natalensis adducin 3 (ADD3), transcript variant X2, mRNA	gi|1016687943|ref|XM_016212124.1|	0.401216	40.9604
ATTTGTAAATGGTTTCTTGAAACTGAGGAT	Streptococcus oralis subsp. dentisani strain F0392 chromosome, complete genome	gi|1708318049|gb|CP034442.1|	1.82152e-05	55.3874
TGCTGTCTTCTGAAACTCAGTTC	PREDICTED: Rattus rattus transmembrane anterior posterior transformation 1 (Tapt1), mRNA	gi|1820946943|ref|XM_032916071.1|	4.88781	38.2554
ACTCGCAACGTGAGCTATCTTGTTTGCGAT
TTGCTTACCACTCGCTGAACGTACTACATA
TTCATTTCAACAAATAACGATGCATTTCTAA	Brassica oleracea HDEM genome, scaffold: C8	gi|1516595182|emb|LR031879.1|	0.401216	40.9604
ACATTCTCTAAATAAGCGACAAGGCGCAA	Streptococcus phage Cp-7, complete genome	gi|1631945938|ref|NC_042114.1|	1.40038	40.0587
TCATCAAACGCTTTGTCCATTTCGTCAAGA	Lactococcus phage proPhi6, complete genome	gi|1775901301|gb|MN534319.1|	1.82152e-05	55.3874
ACTGGACTCATTATTATTCTATGAAA	PREDICTED: Cyprinodon variegatus transmembrane protein 235 (tmem235), mRNA	gi|974060932|ref|XM_015372146.1|	0.11495	43.6655
ACAGTAGCATTCGACTTCAATAACCTTGA	Streptococcus phage CHPC879, complete genome	gi|1524747192|gb|MH937468.1|	0.0329338	44.5672
TTCAACTTTGGATTATTGAAGGCTA	Arabidopsis thaliana genome assembly, chromosome: 5	gi|1839133139|emb|LR782546.1|	0.401216	41.8621
GTGATTATTTAGAATTACAAAA	Scophthalmus maximus chromosome 11	gi|1395237465|gb|CP026253.1|	0.401216	40.9604
TTTGCTTCCTGTTCAACTGCATTT	PREDICTED: Chenopodium quinoa probable galacturonosyltransferase 6 (LOC110728939), transcript variant X2, mRNA	gi|1219076457|ref|XM_021908609.1|	1.40038	40.0587
AGACCTGCTCCTCTTTCTGAACAAGGTCTT	Streptococcus phage Javan331, complete genome	gi|1608072134|gb|MK448732.1|	1.82152e-05	55.3874
GGTGGAGGAGTTGCATTAGCAGGA	Fusobacterium varium strain NCTC10560 genome assembly, chromosome: 1	gi|1540073569|emb|LR134390.1|	1.40038	40.0587
GTACCTATCCTAAGATGGTACAAGATGCCA	Streptococcus phage CHPC1037, partial genome	gi|1524747731|gb|MH937491.1|	0.0094357	46.3705
ATGCACTTTATCAACAACGGGAGA	Saccharomyces jurei genome assembly, chromosome: IV	gi|1450436498|emb|LT986465.1|	1.40038	40.0587
AGGAACTTTAAAGGATAAATCCGAAGAGTT	Cyanothece sp. PCC 7822, complete genome	gi|306980173|gb|CP002198.1|	0.401216	41.8621
ATACAATGGTGTAGAGCAATTCATC	Apteryx australis mantelli genome assembly AptMant0, scaffold scaffold4790	gi|841908870|emb|LK069450.1|	0.401216	41.8621
TTTGAGTCGACCCAAGTTGATCGGCTCTT	PREDICTED: Poecilia formosa protocadherin alpha-C2-like (LOC103133922), transcript variant X1, mRNA	gi|1025426507|ref|XM_007545909.2|	1.40009	40.0587
AGCAATTGTCGATAATCATCATATTCTCC	Streptococcus pneumoniae strain 6A-10 chromosome, complete genome	gi|1840515662|gb|CP053210.1|	0.0329338	44.5672
AGGGTTTTCAATACCCAAAATATCTACGAC	Streptococcus phage Javan350, complete genome	gi|1608082066|gb|MK448915.1|	1.82152e-05	55.3874
AGGGAGAGAACAATAAAATCATTTTTCAAA	Streptococcus phage Javan242, complete genome	gi|1608080328|gb|MK448882.1|	0.0094357	46.3705
AAATGCAATGGCAAACCCAACTTTCGGAGA	Streptococcus pneumoniae strain 6A-10 chromosome, complete genome	gi|1840515662|gb|CP053210.1|	1.82152e-05	55.3874
GATAGATTGAAGGGTGAGAA	Chanos chanos genome assembly, chromosome: 15	gi|1721133936|emb|LR697120.1|	4.88781	37.3537
ATAATACGATAATATATTACATACAT	Caligus rogercresseyi isolate FCH chromosome 7	gi|1774765288|gb|CP045896.1|	0.11495	43.6655
ACAAGTTTCGTGGAGCCTACTGTCACACAA	Streptococcus phage Javan330, complete genome	gi|1608081740|gb|MK448909.1|	0.401216	41.8621
TCATAGAGTTAAACTCATCACCACGAAGAA	Streptococcus phage Javan336, complete genome	gi|1608081795|gb|MK448910.1|	1.82152e-05	55.3874
TTATTTCCAACAATACTTTCAGCAT	Lupinus angustifolius cultivar Tanjil chromosome LG-11	gi|1239725812|gb|CP023123.1|	0.401216	41.8621
CGTGAGCGTCACGAAGCGCTGAGCG	Xanthomonas gardneri strain ICMP 7383 plasmid pICMP7383.1, complete sequence	gi|1120837846|gb|CP018732.1|	0.401216	41.8621
AAGTGTCCATCTTCACCAGCATGT	Shewanella donghaensis strain LT17 chromosome, complete genome	gi|1709610806|gb|CP041783.1|	1.40038	40.0587
AACTTTTCTGACTAGAATTAAGGATGACTC	Streptococcus phage Javan340, complete genome	gi|1608081932|gb|MK448912.1|	0.000774529	50.8789
TGCGATATTCGCATCGGGTTGTTCGTGCCA	Streptococcus phage Javan308, complete genome	gi|1608081362|gb|MK448902.1|	0.000774529	50.8789
TAATCTCGATACGGCTCAGGAAATTTT	Cyanothece sp. PCC 7424, complete genome	gi|218169741|gb|CP001291.1|	0.401134	40.9604
GACGAGCTCACACGCTCCCCTCTTGTTA	Streptococcus phage 109751, complete genome	gi|1524744354|gb|MK044829.1|	0.000221906	51.7806
TACGCAAGAGCTCAGTTTTACGGAGGAGCA	Streptococcus phage Javan246, complete genome	gi|1608080418|gb|MK448884.1|	0.0094357	46.3705
TTTAGGCTTATTTCTTTTAAAAATGGGA	Streptococcus phage Javan351, complete genome	gi|1608072394|gb|MK448737.1|	0.0094357	47.2722
TGCCTTCATCGACTTTATTAAAGTCAT	Acinetobacter towneri strain 205 chromosome, complete genome	gi|1829553205|gb|CP048014.1|	0.401134	40.9604
CTTAATCTCATCAAAATCAGCCTTATCAA	Thermococcus barophilus strain CH5, complete genome	gi|948526437|gb|CP013050.1|	0.0329338	44.5672
CAAAACCCTCACCTAAGTATACC	Spirometra erinaceieuropaei genome assembly S_erinaceieuropaei ,scaffold SPER_contig0015095	gi|690601474|emb|LN155204.1|	4.88781	38.2554
TGTGCCATGCTTCCAACTGCTTTCATG	Lateolabrax maculatus linkage group 10 sequence	gi|1559969747|gb|CP032607.1|	0.401216	40.9604
AAGATTCCACTGAAAACACCCTTTATCCCT	Streptococcus pneumoniae strain 4559 genome assembly, chromosome: 1	gi|1679569934|emb|LR595848.1|	0.0094357	46.3705
TTAATGGAGATCCAAAAGATTTATCTAAA	Endosymbiont of Rhynchophorus ferrugineus DNA, complete genome, isolate: NARRFE1	gi|1268819289|dbj|AP018161.1|	1.40038	40.0587
GCATTTTGGAGCAGCAGACAGAAAATC	PREDICTED: Nanorana parkeri dedicator of cytokinesis 11 (DOCK11), mRNA	gi|1072258588|ref|XM_018558995.1|	0.401216	40.9604
TTTTTCTTCTGATGCTTGTCGTATAA	Capronia epimyces CBS 606.96 hypothetical protein partial mRNA	gi|628301219|ref|XM_007735861.1|	0.11495	43.6655
GCTGGAGCAGATGGTTGCCATGCT	Mastacembelus armatus genome assembly, chromosome: 18	gi|1591613432|emb|LR535850.1|	1.40038	40.0587
ATATAGTTGGTTGTGTTCCTTATAATCT	Streptococcus thermophilus strain CS8, complete genome	gi|1043631589|gb|CP016439.1|	0.000221906	51.7806
ATCCAGACAATCGAAATAAAACAAA	Jeotgalibaca arthritidis strain CECT 9157 chromosome, complete genome	gi|1820090652|gb|CP049740.1|	0.401216	41.8621
AGCAAAGTTGATTAACCCAGTATTTGATGA	Streptococcus sp. NCTC 10228 strain NCTC10228 genome assembly, chromosome: 1	gi|1686066888|emb|LR595858.1|	0.000774529	50.8789
GATATGTACTTCCACATCTTCC	Pseudanabaena sp. PCC 7367, complete genome	gi|427988066|gb|CP003592.1|	0.401216	40.9604
ATGAGAGATCTGTTATTCCCA	Microcebus murinus NFKBIL1, ATP6V1G2, BAT1, Mimu-B, MIC1, POU5F1, CDSN genes, complete cds	gi|266634523|dbj|AB480748.1|	1.40038	39.157
AAGATATAAAAATCATTCGACACGTCGCCT	Streptococcus phage Javan336, complete genome	gi|1608081795|gb|MK448910.1|	0.000774529	50.8789
CCCAACTGCTTAGCAACTGCCTTCTCTTGT	Streptococcus phage Dp-1, complete genome	gi|314912616|gb|HQ268735.1|	0.000774529	50.8789
AGTTTGCATCATTGCCATACCA	Homo sapiens chromosome 5 clone RP11-125A13, complete sequence	gi|18958648|gb|AC110002.2|	0.401134	40.9604
ACCCTTGTCATACTTTATTAGGT	Coregonus sp. 'balchen' genome assembly, chromosome: 31	gi|1820218354|emb|LR778283.1|	4.88781	38.2554
AAAGAATTGCTTGCTCTAACTCATTTAAGTC	Streptococcus pasteurianus strain NCTC13784 genome assembly, chromosome: 1	gi|1403577948|emb|LS483462.1|	0.000221861	52.6823
GTATATTTAGCTCTATCTGTA	Capnocytophaga canimorsus strain NCTC11921 genome assembly, chromosome: 1	gi|1540249887|emb|LR134513.1|	1.40038	39.157
TGCTCGATGTCGGATTTTATCGAATCACAG	Streptococcus pneumoniae strain 2245STDY6178828 genome assembly, chromosome: 1	gi|1578295087|emb|LR216069.1|	0.000774529	50.8789
TAGACCAAGCAACGGCTAAAT	Colwellia sp. Arc7-635 chromosome, complete genome	gi|1543017352|gb|CP034660.1|	1.40038	39.157
GGTCGCAGTTCAAACATGCGCTTCTGCCC	Uncultured Caudovirales phage clone 3S_8, partial genome	gi|1220003381|gb|MF417940.1|	0.0329338	44.5672
CTGACGAGTATGACACTATTGCTAAAGT	Streptococcus phage Javan247, complete genome	gi|1608071306|gb|MK448715.1|	0.000221906	51.7806
TGCTCAAGTGTTCTATAGCTTTTTGCCTAA	Streptococcus satellite phage Javan332, complete genome	gi|1608037239|gb|MK448435.1|	1.82152e-05	55.3874
TCGCCAGGGGTTTCCCAATCG	PREDICTED: Cavia porcellus myosin heavy chain 10 (Myh10), mRNA	gi|1331434611|ref|XM_023563578.1|	1.40038	39.157
ATCGCATCCTGCAATTCGGTA	Pseudomonas putida strain W5 chromosome, complete genome	gi|1806559691|gb|CP026115.2|	1.40009	39.157
ATTCGACTGCGTCAAGCTACAGGGAACCC	Streptococcus virus MS1, complete genome	gi|1190795173|gb|KY629621.2|	0.0329338	44.5672
TTTACAAGCGCGACCTGGAT	Chromobacterium sp. 257-1 chromosome, complete genome	gi|1735038415|gb|CP043473.1|	4.88781	37.3537
CAGCAATGACGCAAGCTATCTCTCAGGCAG	Streptococcus phage Javan336, complete genome	gi|1608081795|gb|MK448910.1|	1.82152e-05	55.3874
GTCTTCTAAAATGCCTCTTACTTCTGCTAG	Streptococcus phage Javan308, complete genome	gi|1608081362|gb|MK448902.1|	0.000774529	50.8789
GTGTTGACTGGGGATATGAACACTTTGGCT	Streptococcus pneumoniae strain 6A-10 chromosome, complete genome	gi|1840515662|gb|CP053210.1|	1.82152e-05	55.3874
GAGAAATGAACACAAGCCTGAAAATACAGA	Streptococcus phage 33888, complete genome	gi|1524744296|gb|MK044828.1|	1.82152e-05	55.3874
TTACCGTTTTCGTACACACGCAAAA	Acetobacter orientalis FAN1 DNA, complete genome	gi|1345309056|dbj|AP018515.1|	0.401298	41.8621
AAATAATCAGTAGATACATGGAAATA	Lactobacillus brevis strain BDGP6 chromosome, complete genome	gi|1275599767|gb|CP024635.1|	0.11495	43.6655
AACATCGTTGATTTTCTCCCATTT	Streptococcus phage Javan306, complete genome	gi|1608081310|gb|MK448901.1|	0.0329338	44.5672
GTTTGGTTTAGCGAAAACTGT	PREDICTED: Sesamum indicum uncharacterized protein YciO (LOC105176245), transcript variant X2, mRNA	gi|1173775486|ref|XM_011098979.2|	1.40038	39.157
ACATAGTCCTTAGTCATATCATAAACAAT	Yersinia phage fHe-Yen9-03 genome assembly, complete genome: monopartite	gi|1268843533|emb|LT960552.1|	1.40038	40.0587
TTTAACTTTTGTTGACAAGCTGAGTCCTATT	Streptococcus phage Javan240, complete genome	gi|1608080276|gb|MK448881.1|	0.000221861	52.6823
GGCAAAGCAGTATAGGAAAAACACAAT	Labilibaculum antarcticum SPP2 DNA, complete genome	gi|1201275116|dbj|AP018042.1|	0.401216	40.9604
TAAAAATTACCGTATTTCTTGTATAAG	Caenorhabditis elegans strain CB4856 chromosome X	gi|1604722010|gb|CP038192.1|	0.401216	40.9604
AATTAAGAAAAGAATAAAAGAAATTAATA	Solanum tuberosum cultivar P8 chromosome 2	gi|1789115523|gb|CP046680.1|	0.0329338	44.5672
AACTAGTCCTATCCCTGCTGT	Apteryx australis mantelli genome assembly AptMant0, scaffold scaffold43	gi|840011053|emb|LK064721.1|	1.40009	39.157
GACGCACGGTATCCGCGCCGTAGCGCTG	Cedecea sp. FDAARGOS_727 chromosome	gi|1830009471|gb|CP050966.1|	0.11495	42.7638
TCAAAGTTTTCATGTTTTGGTTGTTT	Streptococcus phage Cp-7, complete genome	gi|1631945938|ref|NC_042114.1|	0.11495	43.6655
GTCAGAGCGTAGTAGACCGAACTTGAGCAA	Streptococcus phage IPP23, complete genome	gi|1103786314|gb|KY065464.1|	0.0094357	46.3705
TATATCCTTGTATTTTTAACC	Gossypium turneri isolate D10-2 chromosome D10_06	gi|1727325307|gb|CP032576.1|	1.40038	39.157
TTTTCCCTAGAAAATGACTGACAAAATCA	Shewanella frigidimarina NCIMB 400, complete genome	gi|114332481|gb|CP000447.1|	1.40038	40.0587
TGTTTATACTGTAATATACACA	Mus musculus chromosome 1, clone RP24-541P18, complete sequence	gi|110556792|gb|AC110219.12|	0.401216	40.9604
TGGTGTAGTATCAGCTGGATTATCATATT	PREDICTED: Punica granatum non-specific lipid transfer protein-like 1 (LOC116210309), mRNA	gi|1773054135|ref|XM_031544169.1|	1.40038	40.0587
ACGCTAGTTTAACCATTTTTAAACCGACAA	Streptococcus phage Javan288, complete genome	gi|1608081193|gb|MK448899.1|	0.000774529	50.8789
AGTGCATTGTTTTCGGTTGTGAT	Lutra lutra genome assembly, chromosome: 15	gi|1795661394|emb|LR738417.1|	4.88781	38.2554
TACTCTGCGTCTGCTGGTGTATCA	PREDICTED: Photinus pyralis cullin-2 (LOC116161555), mRNA	gi|1770322664|ref|XM_031474944.1|	1.40038	40.0587
CGAAATTTGATATCTTCCTTAGATA	PREDICTED: Macaca mulatta sec1 family domain containing 2 (SCFD2), transcript variant X3, mRNA	gi|1622940533|ref|XM_028848587.1|	4.88882	37.3537
TCCAAAACGAGGAGCCGTCGTTG	Colletotrichum graminicola M1.001 PHD-finger domain-containing protein partial mRNA	gi|827062318|ref|XM_008094533.1|	4.88781	38.2554
CTTGTCCGCAAGTAAGCTACTTGAGATCAC	Streptococcus virus MS1, complete genome	gi|1190795173|gb|KY629621.2|	0.000774529	50.8789
ATCTGAATTCTTGAGCCGAATCAAATCAAA	Streptococcus gwangjuense strain ChDC B345 chromosome, complete genome	gi|1487526603|gb|CP032621.1|	1.82152e-05	55.3874
GTCATCAATACGAAACTTCTCGAGGATATG	Streptococcus phage Dp-1, complete genome	gi|314912616|gb|HQ268735.1|	0.401216	41.8621
AACTTGAACCCCTTTTCGCGTAAGATATCA	Streptococcus virus MS1, complete genome	gi|1190795173|gb|KY629621.2|	0.000774529	50.8789
AGTGGACAGACGTCAAAGTCCAAGGCGG	Streptococcus phage Javan367, complete genome	gi|1608072548|gb|MK448740.1|	0.000221906	51.7806
TTGAGATAAATACCATTCACACTG	PREDICTED: Capsella rubella G-type lectin S-receptor-like serine/threonine-protein kinase At1g61480 (LOC17896345), mRNA	gi|1338508772|ref|XM_023787281.1|	1.40038	40.0587
TCATTGTAATATCAAGTGGGCCT	Syngnathus acus genome assembly, chromosome: 16	gi|1672810398|emb|LR594601.1|	4.88982	38.2554
ATATAGACTGTTTCTTAACCTTTCTAGATT	Lutra lutra genome assembly, chromosome: 15	gi|1795661394|emb|LR738417.1|	0.401216	41.8621
GTATTGCCAATGAGTACTATATTGTATTCT	Streptococcus phage CHPC979, complete genome	gi|1524747332|gb|MH937481.1|	1.82152e-05	55.3874
TGATAAATGCCGTTATCAAAGAAGATAACA	Streptococcus phage vB_SthS_VA460, complete genome	gi|1322191551|gb|MG708275.1|	1.82152e-05	55.3874
ACCCATAAACAAATAGCATGC	Bacillus sp. FDAARGOS_235 chromosome, complete genome	gi|1352482367|gb|CP020437.2|	1.40038	39.157
ACCGTGGAGATATGAAGAACCTCGGCTCTT	Streptococcus sp. NPS 308 DNA, complete genome	gi|1080114141|dbj|AP017652.1|	0.000774529	50.8789
AGCATACCGTTATTTGAAATTGTG	Crassostrea gigas strain QD chromosome 8	gi|1812775973|gb|CP048846.1|	1.40038	40.0587
ACCTTTGGCAATTTTAAAAAATTTTAAAA	Streptococcus phage Javan242, complete genome	gi|1608080328|gb|MK448882.1|	0.0329338	44.5672
GATATAAAGATAACGATATTGACTTACT	Streptococcus phage Javan414, complete genome	gi|1608082930|gb|MK448931.1|	0.0094357	47.2722
TTATCGGTGATATTGTCGAAGGTATTAAAA	Streptococcus virus MS1, complete genome	gi|1190795173|gb|KY629621.2|	0.401216	41.8621
TTCTTTTAATAACTAAAATCAAACTTACTT	Lotus japonicus B-129 DNA, chromosome 5, complete sequence	gi|1828166816|dbj|AP022633.1|	0.401216	41.8621
TGCCTTCATCGACTTTATTAAAGTCAT	Acinetobacter towneri strain 205 chromosome, complete genome	gi|1829553205|gb|CP048014.1|	0.401216	40.9604
AATCGTCAAAATAGCGACCAGCGACCAAAG	Streptococcus thermophilus LMD-9 plasmid 1, complete sequence	gi|116101960|gb|CP000420.1|	0.000774529	50.8789
ATACCCGCTAAATTCTCCATAATGCT	Paenibacillus sp. IHB B 3084, complete genome	gi|954041032|gb|CP013203.1|	0.11495	43.6655
TTTTGTGCAGTATGAAACGCTTCAATAT	Olleya sp. Bg11-27 chromosome, complete genome	gi|1304120221|gb|CP025117.1|	4.88781	38.2554
TTCTTTTTAGTAATTTCTTCTCTCTTTGTCTT	Streptopelia turtur genome assembly, chromosome: 12	gi|1676320226|emb|LR594561.1|	0.11495	42.7638
GTTGTGGTGATGGATATGAACAG	Bacillus velezensis strain 83 chromosome, complete genome	gi|1560648111|gb|CP034203.1|	0.11495	42.7638
AGAGGTTTACCCTCATATTTTTAAACTTTG	Streptococcus mitis strain SK637 chromosome, complete genome	gi|1612126230|gb|CP028415.1|	1.82152e-05	55.3874
AGAAACAATGTATCTCAATGTAAAAACGAA	Streptococcus mitis phage SM1,complete genome	gi|32441581|gb|AY007505.3|	1.82152e-05	55.3874
TATGTTGTCTATAAGCAAGAGTAACT	Geminocystis sp. NIES-3709 DNA, complete genome	gi|770470343|dbj|AP014821.1|	1.40038	39.157
CATGTCTTCGCGCTGACATTCGGG	Methylobacterium extorquens CM4, complete genome	gi|218520385|gb|CP001298.1|	1.40038	40.0587
GCGTCTCCGAGATCGACTTCA	Bosea sp. ANAM02 plasmid pANAM02 DNA, complete sequence	gi|1820532869|dbj|AP022849.1|	1.40038	39.157
GTGCTGGTCGTCATCATACCAAGCTACTTT	Streptococcus phage Javan247, complete genome	gi|1608071306|gb|MK448715.1|	0.000774529	50.8789
TAATGTGCTCTACGAGCAC--AGGCCC	Asterias rubens genome assembly, chromosome: 10	gi|1723017492|emb|LR699101.1|	4.88781	38.2554
AAGACTCAATTTGTTTTTTAAA	Mus musculus chromosome 1, clone RP23-433P9, complete sequence	gi|48059198|gb|AC107795.17|	0.401216	40.9604
AAGTTTGAGAGCGTGGGGCTTTTTTATTT	Streptococcus pyogenes strain FDAARGOS_668 chromosome, complete genome	gi|1751045468|gb|CP044093.1|	6.35772e-05	53.584
TTGATAAACCTTCATAGCCATTTTAG	Mastacembelus armatus genome assembly, chromosome: 10	gi|1591613424|emb|LR535842.1|	1.40038	39.157
ACGGCATTGACGGCTTACCCACAACG	Cellvibrio sp. PSBB023, complete genome	gi|1150409980|gb|CP019799.1|	1.40038	39.157
ATCATTGGAATTATTTCAGGAGTTGTAGTG	Streptococcus phage Javan348, complete genome	gi|1608082013|gb|MK448914.1|	1.82152e-05	55.3874
TGAAGCTGTTAAAGAAGACAAAA	Plectropomus leopardus DNA, chromosome 4, nearly complete sequence	gi|1811248750|dbj|AP022703.1|	0.11495	42.7638
CATCCATGTAGAACTCATCATT	PREDICTED: Punica granatum chorismate synthase, chloroplastic (LOC116197726), mRNA	gi|1773017116|ref|XM_031527956.1|	0.401216	40.9604
GATGCAAATGTCATCTGCTCCTGTTCCTCT	Streptococcus phage Javan242, complete genome	gi|1608080328|gb|MK448882.1|	1.82152e-05	55.3874
AGTAAAGCATCTACTCCTAAAGCTTGCCAA	Streptococcus phage SpSL1, complete genome	gi|723007181|gb|KM882824.1|	0.0094357	46.3705
ATGTGGTCAGATGTTGACTTTGAAAATAAA	Streptococcus oralis subsp. dentisani strain F0392 chromosome, complete genome	gi|1708318049|gb|CP034442.1|	1.82152e-05	55.3874
CCAGGAACCAAATAAGACCCACTAAAAGAA	Streptococcus phage Javan197, complete genome	gi|1608070559|gb|MK448701.1|	0.0094357	46.3705
CCTTTTGCCTCTTATATTGCTCCTC	PREDICTED: Agrilus planipennis cyclin-K (LOC108738410), mRNA	gi|1435351999|ref|XM_018471813.2|	4.88781	37.3537
GCCACAATTCGGACAATCTTTAGGG	Erysipelothrix rhusiopathiae strain ZJ chromosome, complete genome	gi|1712302513|gb|CP041995.1|	0.401216	41.8621
TGGTGAGTTTAAGCAAAGTAT	Erwinia billingiae strain TH88 chromosome, complete genome	gi|1752858364|gb|CP031695.1|	1.40038	39.157
TTGAAATTTCTTTAGATGAGGGGATAAGCT	Uncultured bacterium BD_contig02176 genomic sequence	gi|829572228|gb|KJ799366.1|	0.0094357	46.3705
CTACGCTCGATTTCTGCGCCTATACGCTC	Streptococcus sp. oral taxon 064 strain W10853 plasmid unnamed1, complete sequence	gi|1043186640|gb|CP016208.1|	6.35772e-05	53.584
TTGCTGTCA-TCTTCCTCCACGGAT	PREDICTED: Crassostrea gigas uncharacterized LOC117681660 (LOC117681660), mRNA	gi|1843173299|ref|XM_034447090.1|	4.88781	38.2554
CAAAGCATATACCTATAAGC	Heterorhabditis sonorensis strain Poupare152b small subunit ribosomal RNA gene, partial sequence; internal transcribed spacer 1 and 5.8S ribosomal RNA gene, complete sequence; and internal transcribed spacer 2, partial sequence	gi|1209243669|gb|MF372597.1|	4.88781	37.3537
TGGTTTCCCTTGTTCCCCTTGAAGACCT	PREDICTED: Xenopus tropicalis collagen, type IX, alpha 1 (col9a1), transcript variant X2, mRNA	gi|1785368433|ref|XM_031902177.1|	0.11495	42.7638
AAAAACCTGTATCGCGCAAAAAGAGAGGTC	Streptococcus virus MS1, complete genome	gi|1190795173|gb|KY629621.2|	1.82152e-05	55.3874
TCAGCTTTTTCGATGAACCGTTT	Alteromonas sp. I4 DNA, complete genome	gi|1761007766|dbj|AP021859.1|	4.88781	38.2554
TATAATACCGCCCATTATGCTCAAGAGC	Streptococcus phage Javan331, complete genome	gi|1608072134|gb|MK448732.1|	0.0094357	47.2722
GTGCTCCTCGATAAAATATCTCAGGTTGTT	Streptococcus phage PH15, complete genome	gi|190014409|emb|FM163528.1|	0.000774529	50.8789
TTTACCATAGGCGGAAAGGAAAA	Christensenella minuta strain DSM 22607 chromosome, complete genome	gi|1488555680|gb|CP029256.1|	4.88781	38.2554
GGATTCTGACAGCTTTATTGTCTG	Canis lupus familiaris breed Labrador retriever chromosome 04a	gi|1828350070|gb|CP050572.1|	1.40038	40.0587
ACCTTGTCATACACGTCCTTCGTA	Streptococcus phage Javan336, complete genome	gi|1608081795|gb|MK448910.1|	0.0329338	44.5672
TTGTCGGAGAAATTGACACAGTTGTCTCAG	Streptococcus phage SOCP, complete genome	gi|656633804|gb|KJ617393.1|	0.000774529	50.8789
ATTGTTTTCAGAGCGGACAACATGGAAG	Streptococcus phage Cp-7, complete genome	gi|1631945938|ref|NC_042114.1|	0.000221906	51.7806
TTGCCAAAAGCGGAGAGGCCCGAACTTA	Streptococcus phage PH15, complete genome	gi|190014409|emb|FM163528.1|	0.11495	42.7638
CGCTCAAGTTTGTTGATTCACCCATGTCAA	Streptococcus phage Javan367, complete genome	gi|1608072548|gb|MK448740.1|	0.401216	41.8621
CTGACAAGGTACTTATGGACAAAG	Chondrus crispus unnamed protein product (CHC_T00007115001) mRNA, complete cds	gi|546298669|ref|XM_005710529.1|	1.40038	40.0587
CATTTTTCTAATAAATGCTTCTGCATC	PREDICTED: Ipomoea triloba pentatricopeptide repeat-containing protein At3g12770-like (LOC116006295), transcript variant X2, mRNA	gi|1766795298|ref|XM_031246611.1|	0.401216	40.9604
TGCTATCTTATCCTCCAACATTATTTTTCT	Streptococcus phage Javan246, complete genome	gi|1608080418|gb|MK448884.1|	1.82152e-05	55.3874
TAATATCACCGATTGCATCCT	Morganella morganii subsp. morganii strain 171229813 chromosome, complete genome	gi|1822046636|gb|CP043955.1|	1.40038	39.157
GTTGAAGAGCCTAAGCAAGATCTAGTTGAG	Streptococcus phage Javan345, complete genome	gi|1608072191|gb|MK448733.1|	1.82152e-05	55.3874
GGTGATGGTGGAGATTTATCTAT	PREDICTED: Prunus avium formin-like protein 4 (LOC110766940), mRNA	gi|1220079008|ref|XM_021970359.1|	4.88781	38.2554
ACAGCTCCAAACATATATTTCAAAGCCGAT	Streptococcus phage Javan350, complete genome	gi|1608082066|gb|MK448915.1|	0.000774529	50.8789
CGTTTAACCATTCCTCCGTAAGCAGAACCT
TAACGCTCTTATGATGGCTGACACGTTGAC	Streptococcus phage Cp-7, complete genome	gi|1631945938|ref|NC_042114.1|	0.401216	41.8621
GTCAAAGAAAATGATTTTAGATGA	Canis lupus familiaris breed Labrador retriever chromosome 38a	gi|1828350095|gb|CP050585.1|	1.40038	40.0587
CTTAGCTATTTCTTCTGGATAGACTTGCCA	Streptococcus pneumoniae strain 2245STDY5562600 genome assembly, chromosome: 1	gi|1577947321|emb|LR216021.1|	1.82152e-05	55.3874
AAATTGATCCACTAGATGCCCTGTTAGATG	Streptococcus acidominimus strain NCTC11291 genome assembly, chromosome: 1	gi|1231707269|emb|LT906454.1|	0.401216	41.8621
AATCTTACCAGAAGCTACCAGTTTT	Mus musculus BAC clone RP23-125L8 from chromosome 13, complete sequence	gi|66773752|gb|AC154725.3|	0.401216	41.8621
CACTTTAAACGGTGAGGTGCTTGTAA	Cellulosilyticum sp. WCF-2 chromosome, complete genome	gi|1546439274|gb|CP034675.1|	1.40038	39.157
TTCTCATTTTCAGTTTGCTCAGTTGGA	Mastacembelus armatus genome assembly, chromosome: 23	gi|1591613437|emb|LR535855.1|	0.401216	40.9604
AATGATATTGAACTCACTCAATATAATTC	Streptococcus virus MS1, complete genome	gi|1190795173|gb|KY629621.2|	0.00270337	49.0756
ACGGACGAGATTATCGAACTTTTCGATAT	Streptococcus virus MS1, complete genome	gi|1190795173|gb|KY629621.2|	6.35772e-05	53.584
ATAAATATATACAATGGTTCTA	PREDICTED: Apis florea microprocessor complex subunit DGCR8 (LOC100871371), mRNA	gi|1787245141|ref|XM_031915027.1|	0.401216	40.9604
TTCCTCCACCTCCTCAATCTCAATCCCTGG	Streptococcus pneumoniae strain 6A-10 chromosome, complete genome	gi|1840515662|gb|CP053210.1|	0.401216	41.8621
CAGTGCTTACTCCTGAAAATGCATAC	Aquila chrysaetos chrysaetos genome assembly, chromosome: 10	gi|1698050563|emb|LR606190.1|	1.40038	39.157
ATTCTTTTTAACCGTTAATGAG	Neostethus bicornis genome assembly, chromosome: 21	gi|1777376513|emb|LR738549.1|	0.401134	40.9604
ATACTCCAAAGCGTGTAAAACATCTTGGAA	Streptococcus virus MS1, complete genome	gi|1190795173|gb|KY629621.2|	0.000774529	50.8789
CAGACATCTGCAGCGTTTACCGTCAAT	PREDICTED: Oncorhynchus kisutch colony stimulating factor 1 (csf1), transcript variant X2, misc_RNA	gi|1782235586|ref|XR_004210087.1|	0.401216	41.8621
TAGAGTGAATTGCTTTTGAATTTTTACGA	Solanum pennellii chromosome ch08, complete genome	gi|663673453|emb|HG975447.1|	0.0329338	44.5672
AACTTACAAAAAATAGATTTCCAGATAAA	Gossypium turneri isolate D10-2 chromosome D10_09	gi|1727325710|gb|CP032579.1|	1.40038	40.0587
CTATCGTTTGTAACATTGATG	Lysinibacillus sp. B2A1 chromosome, complete genome	gi|1354704719|gb|CP027224.1|	1.40038	39.157
TAAAATATATTATATCATTAATTATCTT	Mus musculus BAC RP24-475O6 (Roswell Park Cancer Institute (C57BL/6J Male) Mouse BAC Library) complete sequence	gi|80751175|gb|AC171406.3|	0.0094357	47.2722
CGTCAAAAGCGTCAAGAATAGC	Oceanobacillus iheyensis HTE831 DNA, complete genome	gi|42632302|dbj|BA000028.3|	0.401216	40.9604
GTCTTTGATATTCTCTACTTGTTCA	PREDICTED: Theobroma cacao cyclin-dependent kinase inhibitor 1C (LOC18611749), mRNA	gi|1063458365|ref|XM_018128591.1|	0.401216	41.8621
TTCCATACGGTTTTATACCCACAAAT	Picea glauca clone GQ0134_E07 mRNA sequence	gi|270134999|gb|BT101951.1|	0.11495	43.6655
TAGCGACTTGCAATGCTTGATAGATTATCA	Streptococcus gallolyticus strain NCTC13773 genome assembly, chromosome: 1	gi|1403454526|emb|LS483409.1|	0.401216	41.8621
TCATATCGAACTTGCTAGCGTGCTTGGTGG	Streptococcus pneumoniae strain 2245STDY6106635 genome assembly, chromosome: 1	gi|1601506830|emb|LR536837.1|	1.82152e-05	55.3874
TTCACTGGAGCGATTTGTTTTGCGACCAAA	Streptococcus oralis strain NCTC11427 genome assembly, chromosome: 1	gi|1539918113|emb|LR134336.1|	1.82152e-05	55.3874
TGCGCTCGAAGATGTCGAAGACCAA	PREDICTED: Trichogramma pretiosum late histone H2B.L4-like (LOC106656639), mRNA	gi|1321333580|ref|XM_014377706.2|	0.401216	41.8621
AAAATAGAGAACAACAAGATGGTATTTGAC	Streptococcus thermophilus strain ATCC 19258 chromosome, complete genome	gi|1802691691|gb|CP038020.1|	1.82152e-05	55.3874
GAAGGCAAAACACTTAGAGCGCCCCCT	Zebrafish DNA sequence from clone DKEYP-90G12 in linkage group 2, complete sequence	gi|78272098|emb|BX677675.9|	0.401216	40.9604
TATTAGATAGTTTTGTCAT-TCCTTTAG	Fusobacterium mortiferum ATCC 9817 chromosome, complete genome	gi|1370540179|gb|CP028102.1|	1.40038	39.157
ACATCTCCGAGCCCACGAGA	Dicistroviridae sp. isolate war204dic1 genomic sequence	gi|1836405939|gb|MN918769.1|	4.89786	37.3537
GTCAGCGTTCCCTTTTCCTACACAAATCAA	Streptococcus phage Javan247, complete genome	gi|1608071306|gb|MK448715.1|	0.000774529	50.8789
CTAAGTGTTATCAGAGCAATCAC	Anabas testudineus genome assembly, chromosome: 3	gi|1539176571|emb|LR132036.1|	4.88781	38.2554
ATAGCACAGTTTCTACCCCATGGGAAGG	Streptopelia turtur genome assembly, chromosome: 11	gi|1676320231|emb|LR594563.1|	4.88781	38.2554
CACTGAAGGCTTTGTTAAGGCTTCAGACGG	Streptococcus phage Javan345, complete genome	gi|1608072191|gb|MK448733.1|	0.000774529	50.8789
CTGGCAGTCCCTCTTAAAGCAATA	PREDICTED: Crassostrea virginica uncharacterized LOC111100510 (LOC111100510), transcript variant X2, mRNA	gi|1242814955|ref|XM_022432465.1|	1.40038	40.0587
AACATTCATAAACCCATCAATGAACGGTTG	Streptococcus oralis subsp. dentisani strain F0392 chromosome, complete genome	gi|1708318049|gb|CP034442.1|	1.82152e-05	55.3874
TAAATATCCATGATATTACTTGT	Streptococcus phage Javan350, complete genome	gi|1608082066|gb|MK448915.1|	0.11495	42.7638
ATCACCATTCTCCATATTCCAACGATCA	Neostethus bicornis genome assembly, chromosome: 3	gi|1777376506|emb|LR738543.1|	4.88781	38.2554
ATAATTAATTCATCAATAATCAATTCATG	Homo sapiens BAC clone RP11-311D14 from 4, complete sequence	gi|18042400|gb|AC105391.1|	0.0329338	44.5672
ACGTTTGTCGTCATAATCACAATCGTATTT	Streptococcus gordonii strain KCOM 1506 (= ChDC B679), complete genome	gi|927039354|gb|CP012648.1|	1.82152e-05	55.3874
TGTGTGTAGACGAGCATGTGACTAAG	PREDICTED: Medicago truncatula peptide-N(4)-(N-acetyl-beta-glucosaminyl)asparagine amidase (LOC11433336), mRNA	gi|1379652518|ref|XM_003626380.2|	1.40038	39.157
GAAAGGGGGCGTTTCTTATTTGAAACCAG	XXX	gi|1750918088|emb|LR721934.1|	1.40038	40.0587
TCTTATTGTAGTTTTCCAAACAAAATATTA	Lotus japonicus B-129 DNA, chromosome 4, complete sequence	gi|1828166815|dbj|AP022632.1|	0.401216	41.8621
AAATTTTCAAGGCTTCATCTGAATAA	Salarias fasciatus genome assembly, chromosome: 7	gi|1695378240|emb|LR597442.1|	1.40038	39.157
TTTTTTCATTAAGTCATCTACA	Olea europaea isolate 72091_E retrotransposon copia-type, complete sequence	gi|729055845|gb|KM577470.1|	0.401216	40.9604
GTCATCATGGAGCCTAACACTCTAGCTTTA
CCGAGCCCACGCGGAACCATTCG	Sulfurifustis variabilis DNA, complete genome, strain: skN76	gi|985797736|dbj|AP014936.1|	8.13798	38.2554
TTGCTCGTACTCTGTCCAAGGACTGAATGG
CTGTAACCCGTACTTCATTT	PREDICTED: Pygocentrus nattereri myosin, heavy chain 9, non-muscle (myh9), transcript variant X2, mRNA	gi|1049265573|ref|XM_017717320.1|	4.88781	37.3537
GTTCACTACGTGCCATTTCAAGGCTAAG	Streptococcus thermophilus strain APC151, complete genome	gi|1151245825|gb|CP019935.1|	0.000221861	51.7806
TTATTCTTGTCCTATCTGTCCTTGTCCTAT	Streptococcus phage SOCP, complete genome	gi|656633804|gb|KJ617393.1|	4.88781	37.3537
ATTAAAGAATTGCTTACTACTTGG	Cucumis melo genomic chromosome, chr_12	gi|733578671|emb|LN713266.1|	1.40038	40.0587
ACGTCTTGCAAACCTTGGCCGTGATTGAGG	Streptococcus pneumoniae strain 2245STDY6178828 genome assembly, chromosome: 1	gi|1578295087|emb|LR216069.1|	0.0094357	46.3705
AAAGGATGTCAATAGGAGACATGGCCCTTA	Streptococcus phage 33888, complete genome	gi|1524744296|gb|MK044828.1|	1.82152e-05	55.3874
TCTGACCCAAGCATATACAAA	Mus musculus BAC clone RP23-360N1 from chromosome 7, complete sequence	gi|77020536|gb|AC166357.3|	1.40038	39.157
GGCGGGCCGGGACATGGCTTCC	PREDICTED: Mustela erminea p21 (RAC1) activated kinase 6 (PAK6), transcript variant X2, mRNA	gi|1804856956|ref|XM_032343266.1|	0.401051	40.9604
TCTGAGTGTTTGTGCTTTGCCATGAGCTT	PREDICTED: Suricata suricatta CXXC-type zinc finger protein 1-like (LOC115285106), partial mRNA	gi|1701991792|ref|XM_029931486.1|	1.40038	40.0587
TCATATGTTCCACCAGTACCCGTAT	Streptococcus satellite phage Javan735, complete genome	gi|1608040857|gb|MK448622.1|	4.88781	37.3537
ACAAGAGCAAAAGCTCCCTTT	PREDICTED: Dasypus novemcinctus gamma-aminobutyric acid type A receptor alpha2 subunit (GABRA2), transcript variant X2, mRNA	gi|1330072553|ref|XM_023588806.1|	1.40038	39.157
AATCCCTGTTCATCACCTAAAAGGAAGCAA	Streptococcus virus MS1, complete genome	gi|1190795173|gb|KY629621.2|	1.82152e-05	55.3874
AGCTTTATAAGGCGTTCTTCAATAAT	Muribaculum sp. H5 chromosome	gi|1622722784|gb|CP039396.1|	1.40038	39.157
TAGTTATGGACAGCGTGAACTGGT	PREDICTED: Drosophila mojavensis neurofibromin (LOC6573665), transcript variant X3, mRNA	gi|1819919576|ref|XM_032729737.1|	1.40038	40.0587
GCCCCAAAACCAAAGAGGCGG	Geitlerinema sp. PCC 7407 chromosome, complete genome	gi|427983362|gb|CP003591.1|	1.40067	39.157
CGGTTCATACTTTATCCGCA	Succinivibrio dextrinosolvens strain Z6 chromosome, complete genome	gi|1818867281|gb|CP047056.1|	4.88781	37.3537
ACCATCTCGAGAAAATCCTTTTTCTCTTGT	Streptococcus infantis plasmid pSI01, complete sequence	gi|401667415|gb|JX275965.1|	0.0094357	46.3705
CTTTTGGTGTCCATTTGTTGACTCTAA	Canis lupus familiaris breed Labrador retriever chromosome 10a	gi|1828350101|gb|CP050591.1|	0.401216	40.9604
TCCTCGCTCCAGTAACGAGTTCGCTTTTGG	Streptococcus virus MS1, complete genome	gi|1190795173|gb|KY629621.2|	0.401216	41.8621
ATTGTTTTACCCCTTCCTTCTCCATAA	Paenibacillus sp. M-152 chromosome, complete genome	gi|1526254003|gb|CP034141.1|	0.401216	40.9604
CTTTGAGCCATCATCATAGCATTAGCTAGA	Streptococcus phage Javan345, complete genome	gi|1608072191|gb|MK448733.1|	0.0094357	46.3705
GTGAAGACACCTGCATTGAACATCTGCGTC	Streptococcus macedonicus ACA-DC 198 main chromosome complete genome	gi|372283141|emb|HE613569.1|	0.0094357	46.3705
TGTTGACAAATCGGCTACGCAAGTAGGCCC
AAACAGATGATAACCTTCACGGTTTTTAAT	Chryseobacterium sp. H6466 chromosome, complete genome	gi|1527200821|gb|CP034160.1|	0.401216	41.8621
ATATCATTTATAAAGTAAGTACATTCTATA	Streptococcus phage Cp-7, complete genome	gi|1631945938|ref|NC_042114.1|	0.401216	41.8621
TCATCTGATATCCCTTGGAAAATCATTGCA	Streptococcus australis strain NCTC5338 genome assembly, chromosome: 1	gi|1654236162|emb|LR594040.1|	1.82152e-05	55.3874
CCTCTAATTTTATCCCCTGTCAAG	Digitaria exilis annotation	gi|1833603636|emb|LR792832.1|	1.40038	40.0587
AAGTCCGAGATTGCGGAAGGTCTC	Caenorhabditis remanei CRE-NHX-4 protein (Cre-nhx-4) mRNA, complete cds	gi|308511770|ref|XM_003118020.1|	1.40038	40.0587
TCCACAGATAAGCCAGGCATTGGCAA	Trichomonas vaginalis G3 conserved hypothetical protein (TVAG_370410) partial mRNA	gi|123430086|ref|XM_001307799.1|	1.40038	39.157
AGGAAAACTTTTCTGACCTTGCT	Homo sapiens 3 BAC RP11-43A1 (Roswell Park Cancer Institute Human BAC Library) complete sequence	gi|19774318|gb|AC108706.2|	0.11495	42.7638
TTAGAAATATTTATTTCTTTTTTCTTTTT	Eukaryotic synthetic construct chromosome 13	gi|1549095790|gb|CP034516.1|	0.0329338	44.5672
TGCGCTCAATCAATTCCTCTGCTCCCATTT	Streptococcus pneumoniae putative prophage sequence, isolate R34-3131	gi|698841150|emb|LK020694.1|	1.82152e-05	55.3874
CATGGGTCAGCATGAAACTCTTGA	PREDICTED: Lucilia cuprina dynein assembly factor 5, axonemal (LOC111680625), mRNA	gi|1321311863|ref|XM_023442296.1|	1.40038	40.0587
AATAGATACGGATAAAATTGTCCGTTGTAA	Streptococcus mitis phage SM1,complete genome	gi|32441581|gb|AY007505.3|	0.000774529	50.8789
CCATAGAGCAACATCGCTACGACTG	Gossypium raimondii isolate D5-4 chromosome D5_03	gi|1677634123|gb|CP032555.1|	4.88882	37.3537
ATATTGAAATCAAAGCTAAATCAAA	Vigna angularis var. angularis DNA, chromosome 2, almost complete sequence, cultivar: Shumari	gi|965661712|dbj|AP015035.1|	0.401216	41.8621
GGTGACATCAGAGGTCTTACCAGCTATTCG	Streptococcus pneumoniae strain 2245STDY5699475 genome assembly, chromosome: 1	gi|1601500613|emb|LR536831.1|	1.82152e-05	55.3874
CAAGATACTTTAAACCTCTA	Pseudochaenichthys georgianus genome assembly, chromosome: 10	gi|1829791476|emb|LR792555.1|	4.88781	37.3537
AGACGTGTATGTTTCCCTGATGAAA	Sparus aurata genome assembly, chromosome: 22	gi|1711375187|emb|LR537142.1|	4.88781	38.2554
GAAAAGAGTATTCGAGAAGAATT	Gossypium turneri isolate D10-2 chromosome D10_01	gi|1727324652|gb|CP032571.1|	4.88781	38.2554
TGCTGGACAACCTGAAGCTCGGGTATGGTG	Microbacterium phage Alakazam, complete genome	gi|1822266769|gb|MT024862.1|	0.401216	41.8621
AACTCCTAGGAGATGTCTCTATTGTT	Coregonus sp. 'balchen' genome assembly, chromosome: 25	gi|1820209055|emb|LR778277.1|	0.11495	43.6655
TGGTCGTAAGGCTGGTTTTTATT	Dyadobacter sp. 32 isolate Dyadobacter sp. 32 sample 2 genome assembly, chromosome: 1	gi|1768674615|emb|LR735258.1|	4.88781	38.2554
ATTAGTCATAGGGGGTTAATAGGCATAGTC
TACCGTGTTCCCTGTCTGAACGTAGTTTGA
ACATGCTGATGTTTAGCAGCAAAGTGT	Cottoperca gobio genome assembly, chromosome: 8	gi|1537016572|emb|LR131938.1|	0.401216	40.9604
AGCTTGTTTATACGAGTGGCGAAACTATTT	Streptococcus phage Javan270, complete genome	gi|1608080878|gb|MK448893.1|	1.82152e-05	55.3874
TAATATGGGCAAGCCTGGTA	Phascolarctobacterium succinatutens YIT 12067 isolate Phascolarctobacterium succinatutens 82G5 genome assembly, chromosome: 1	gi|1576727517|emb|LR215982.1|	4.88781	37.3537
GAGATGGTCAAAGGAGCAATCTT	PREDICTED: Dendronephthya gigantea cap-specific mRNA (nucleoside-2'-O-)-methyltransferase 1-like (LOC114531518), transcript variant X4, mRNA	gi|1603809511|ref|XM_028553125.1|	4.88781	38.2554
TCTTGGACCATCTTGTCAAAGTCCT	Exserohilum turcica Et28A uncharacterized protein (SETTUDRAFT_38093), partial mRNA	gi|636583968|ref|XM_008025132.1|	0.401216	41.8621
ATGACCAAATAGATGATTGGGCTTTT	PREDICTED: Papaver somniferum probable protein phosphatase 2C 60 (LOC113301139), transcript variant X6, mRNA	gi|1484830884|ref|XM_026549909.1|	1.40038	39.157
CTCTAAGCTAGGTTTAAACCTATGCTT	Zebrafish DNA sequence from clone CH73-170L9 in linkage group 8, complete sequence	gi|293324858|emb|FP236529.7|	0.401216	40.9604
TTGACGTTGGTAGTCTGGTTCTTACCGACT	Streptococcus phage SW31, complete genome	gi|1500767148|gb|MH892383.1|	0.0094357	46.3705
TTTTTATTCCTGCGTCTCGTT	Oryzias latipes strain HSOK chromosome 9	gi|1220479413|gb|CP020629.1|	1.40038	39.157
TTAAATACTTTAATTTTGTTACCTGTACCA	Streptococcus phage Javan226, complete genome	gi|1608080187|gb|MK448879.1|	0.000774529	50.8789
ACTTAGTTCAGGGTCAGCAAATGTTTTG	Myripristis murdjan genome assembly, chromosome: 15	gi|1695378362|emb|LR597564.1|	4.88781	38.2554
TTGATCAAAATCCTCCGGACAAATGAT	Streptococcus mitis strain SVGS_061, complete genome	gi|992391491|gb|CP014326.1|	0.0329338	45.4688
GGTCCGCCTGGAGAACCTGGAGAAGGTGGC	PREDICTED: Agrilus planipennis collagen alpha-5(IV) chain (LOC108733042), mRNA	gi|1435334431|ref|XM_018464068.2|	0.401216	41.8621
TCATTTTTTGAGCATGAAGCTGAAGCTCCC	Streptococcus mitis phage SM1,complete genome	gi|32441581|gb|AY007505.3|	1.82152e-05	55.3874
GTTGCGGTCAAAAAGCTTTTAACCGT	PREDICTED: Brassica oleracea var. oleracea leucine-rich repeat receptor-like serine/threonine-protein kinase BAM3 (LOC106311815), mRNA	gi|922417468|ref|XM_013749112.1|	1.40009	39.157
AATGGTTTTTGGTTGGTTGTTCTTTTATTA	Streptococcus phage Javan349, complete genome	gi|1608072283|gb|MK448735.1|	1.82152e-05	55.3874
GGCCTTAACTAAGCTTCCTACATTCTT	PREDICTED: Pan troglodytes chronic lymphocytic leukemia up-regulated 1 opposite strand (CLLU1OS), mRNA	gi|1367162939|ref|XM_016924820.2|	0.401216	40.9604
GCTCTTAGCTTTAGCATAGCAAGAACGGGC	Streptococcus phage Javan349, complete genome	gi|1608072283|gb|MK448735.1|	0.000774529	50.8789
AATAAATAAAATAAAAAAGCCTATGA	Cyprinus carpio genome assembly common carp genome, scaffold: LG22, chromosome: 22	gi|685042174|emb|LN590699.1|	0.11495	43.6655
TATATTATTAATTTCTAATAGCTC	Sciurus vulgaris genome assembly, chromosome: 17	gi|1777376694|emb|LR738628.1|	1.40038	40.0587
AAAACAATTGACTTTTCAGCTTCTAAGTTT	Streptococcus gordonii strain FDAARGOS_683 chromosome, complete genome	gi|1780490102|gb|CP046328.1|	1.82152e-05	55.3874
TATCTGCTCTTGAAAATCTTTCTAAA	Strongyloides ratti General transcription factor 3C polypeptide 5 (SRAE_1000356700), partial mRNA	gi|1376140831|ref|XM_024650771.1|	0.11495	43.6655
TAGTAGCCACCTTGACCAGTGTCTGTGATG	Streptococcus phage CHPC642, complete genome	gi|1524743781|gb|MH937461.1|	0.401216	41.8621
GACACGCTTGATGACAGCTTTGCT	Ktedonosporobacter rubrisoli strain SCAWS-G2 chromosome, complete genome	gi|1574824432|gb|CP035758.1|	1.40038	40.0587
ACCTAGTTGGCTTAAGTTACCATCAAATGT	Streptococcus phage SW15, complete genome	gi|1500761888|gb|MH892364.1|	0.000774529	50.8789
AATCACTAAGCGTTATTGTCAATCTTTTTTT	Cloning vector pNT1, complete sequence	gi|312183682|gb|HQ010044.1|	5.21766e-06	57.1907
TGTCGCTCATGTGGTTAGCTGTGTCAGATT	Streptococcus phage SW18, complete genome	gi|1500761935|gb|MH892366.1|	1.82152e-05	55.3874
TTTTATTAAGTTTAGTTACAATCTTTT	Brassica rapa genome, scaffold: A07	gi|1516530528|emb|LR031574.1|	0.401216	40.9604
TTGATTTTATAGCTCGTATAA	Crassostrea gigas strain QD chromosome 10	gi|1812775975|gb|CP048848.1|	1.40038	39.157
CTTCGAGGAACCATTCGAAACAA	PREDICTED: Diabrotica virgifera virgifera uncharacterized LOC114344478 (LOC114344478), mRNA	gi|1586344684|ref|XM_028295312.1|	4.88882	38.2554

## Sheet: Sheet 7
Results of a BLAST search of STTH spacers.
seq	description	hit_id	evalue	bitscore
ACTCTCAAGATTTAAGTAACT	Streptococcus thermophilus strain ST64987 chromosome, complete genome	gi|1826980942|gb|CP049053.1|	1.40297	39.157
CAAAACCTAGTTTTGACGCCTTAACCAA	Clostridiales bacterium 70B-A genome assembly, chromosome: 1	gi|1523959614|emb|LR130778.1|	1.40038	39.157
TTGCTAAGTGGAAATCAGAGCAAGAAGCCA	Streptococcus phage Javan326, complete genome	gi|1608081670|gb|MK448908.1|	1.82152e-05	55.3874
CCAACAAATTCAACCTCAAAGAACTTGACC	Streptococcus pneumoniae isolate GPS_ZA_821-sc-1950967 genome assembly, chromosome: 1	gi|1601515023|emb|LR536845.1|	0.000774529	50.8789
CCTCACCCAATCGCTGATTGAGA	Neostethus bicornis genome assembly, chromosome: 18	gi|1777376524|emb|LR738558.1|	4.88781	38.2554
TAGTTCTCTTGTGCGTTGGAT	PREDICTED: Enhydra lutris kenyoni stearoyl-CoA desaturase 5 (LOC111149176), mRNA	gi|1244102295|ref|XM_022506116.1|	1.40038	39.157
TGACGGGTGCGACTATTACCCAACTTGC	Streptococcus phage Javan355, complete genome	gi|1608072449|gb|MK448738.1|	0.000221906	51.7806
CTACAATCAGCAGATGGGTCAC	PREDICTED: Boleophthalmus pectinirostris chromodomain-helicase-DNA-binding protein 9-like (LOC110175355), mRNA	gi|1188100775|ref|XM_020941522.1|	0.401216	40.9604
ATACAGAACCTAAAATAATTCCTAATTTTT	Streptococcus phage Javan347, complete genome	gi|1608072236|gb|MK448734.1|	0.401216	41.8621
GGGTTTGGTTTAGGGGCAATAGT	PREDICTED: Lynx canadensis pleckstrin homology domain containing A7 (PLEKHA7), transcript variant X5, mRNA	gi|1720867066|ref|XM_030332044.1|	4.88781	38.2554
TGCATCAGTTACCATGATACCTTACCCCCA	Streptococcus mitis strain SVGS_061, complete genome	gi|992391491|gb|CP014326.1|	0.0094357	46.3705
TGAATGGAGACAAAGATAGTCCT	PREDICTED: Oncorhynchus kisutch AF4/FMR2 family member 1-like (LOC109893611), transcript variant X2, mRNA	gi|1782237177|ref|XM_031826084.1|	4.88781	38.2554
TGTTTAACGTGTTAAACTATAATCAAGCTT	Streptococcus pyogenes strain MGAS2221 chromosome, complete genome	gi|1833267541|gb|CP043530.1|	1.82152e-05	55.3874
TACAAAATGGCTGGGTTCATCATCCTGAGT	Streptococcus phage Javan318, complete genome	gi|1608081538|gb|MK448905.1|	1.82152e-05	55.3874
CAGGTTCAATACCAAATTCTGGTACTTCTT	Streptococcus phage Javan326, complete genome	gi|1608081670|gb|MK448908.1|	0.000774529	50.8789
ACATTCGTAGGATCTGCCTTCAAATCTTTT	Streptococcus phage Javan349, complete genome	gi|1608072283|gb|MK448735.1|	1.82152e-05	55.3874
AAGATGTGGAGCTGCGGTATACCCCG	Acidithiobacillus thiooxidans ATCC 19377 chromosome, complete genome	gi|1775194451|gb|CP045571.1|	1.40038	39.157
ATTGTTAAAGGTTGTAGGACTTG	Gossypium raimondii isolate D5-4 chromosome D5_08	gi|1677634128|gb|CP032560.1|	4.88882	38.2554
TCAAAACTAGAACAGTTCTTGATGATGT	Streptococcus phage Javan330, complete genome	gi|1608081740|gb|MK448909.1|	0.0094357	47.2722
AACCCTTAAAGGGCAAAGAAAACTACTATA	Streptococcus oralis subsp. dentisani strain F0392 chromosome, complete genome	gi|1708318049|gb|CP034442.1|	0.000774529	50.8789
CACATGATCAGCAGAGAAATGAACGCA	Streptococcus phage Javan266, complete genome	gi|1608080774|gb|MK448891.1|	0.0329406	45.4688
TGAACTGAGACGTCTTGCTT	PREDICTED: Acropora millepora uncharacterized LOC114965272 (LOC114965272), ncRNA	gi|1666374005|ref|XR_003826195.1|	4.88882	37.3537
AGAATCGCAGAGAACGCTCGTTGAAACTTG	Streptococcus phage Javan362, complete genome	gi|1608082187|gb|MK448917.1|	0.0094357	46.3705
TTGGCAATACTTTTATAAAAGATGCCGTTT	Streptococcus phage Javan366, complete genome	gi|1608082245|gb|MK448918.1|	1.82152e-05	55.3874
TCCTTTCTTTAAAATTTGCTTTTTACATTT	Streptococcus phage SOCP, complete genome	gi|656633804|gb|KJ617393.1|	0.0094357	46.3705
TACATGACGAGTTATTAGGTGAGATACC	Streptococcus virus MS1, complete genome	gi|1190795173|gb|KY629621.2|	0.000221906	51.7806
AAGAGCTTATTGAAGCGTTT-AAGGAGCT	Trueperella bialowiezensis strain NCTC13354 genome assembly, chromosome: 1	gi|1540148356|emb|LR134476.1|	0.401216	40.9604
GCTATTGTTGAAAAAATTGAAAGA	Plasmodium berghei ANKA lsm12, putative (PBANKA_0110200), partial mRNA	gi|1843566498|ref|XM_034563775.1|	1.40038	40.0587
CATGTCAGGAATATTGCATCCCTTGATGG	Streptococcus phage Javan348, complete genome	gi|1608082013|gb|MK448914.1|	0.0329406	44.5672
TTACTAGATGACGAAGAAGCTAAACCCAAA	Streptococcus phage Javan350, complete genome	gi|1608082066|gb|MK448915.1|	1.82152e-05	55.3874
CTCTGGCAGCCGAAACTATATGGCTATCGG	Streptococcus phage Javan268, complete genome	gi|1608080827|gb|MK448892.1|	1.82152e-05	55.3874
GTTTGGTATTCTGGGCCAGAGTTTGG	Myripristis murdjan genome assembly, chromosome: 3	gi|1695378338|emb|LR597552.1|	1.40038	39.157
GCTGTTGGAAATGATTAAGCAAGAGTT	Streptococcus phage Javan246, complete genome	gi|1608080418|gb|MK448884.1|	0.0329406	45.4688
ATAAGCTACCACATTTCTCACAGCTGATTA	Streptococcus pneumoniae isolate GPS_ZA_821-sc-1950967 genome assembly, chromosome: 1	gi|1601515023|emb|LR536845.1|	1.82152e-05	55.3874
ATAGTAGATGATATGCTGACAGGATTGCA	Streptococcus pneumoniae strain Hu15 plasmid pSpn_Hu15 sequence	gi|1172554588|gb|CP020552.1|	0.00270337	49.0756
TGAAAACGGTGTTGCTTGCGATGGT	PREDICTED: Arachis hypogaea uncharacterized LOC112801748 (LOC112801748), transcript variant X7, ncRNA	gi|1666261013|ref|XR_003202081.2|	0.401216	41.8621
CCAAGCGAGGATTAGGAGAAAACAATG	Streptococcus phage Javan350, complete genome	gi|1608082066|gb|MK448915.1|	0.0329406	45.4688
CTGTTAGCTTGGCTACAAAG	Canis lupus familiaris breed Labrador retriever chromosome 09a	gi|1828350103|gb|CP050593.1|	4.88882	37.3537
TGACTGTCTCAGTTCCTGATGTGAAGCC	Streptococcus oralis strain FDAARGOS_367 chromosome, complete genome	gi|1247204361|gb|CP023507.1|	0.000221906	51.7806
TTTTATTTCTACGGTGTAGACGATCCAA	Streptococcus phage Javan268, complete genome	gi|1608080827|gb|MK448892.1|	0.0094357	47.2722
AGACTA-GCGACTTGTCAAAGGTGC	Neostethus bicornis genome assembly, chromosome: 6	gi|1777376507|emb|LR738544.1|	4.88781	38.2554
AGAAAATTGGAAATTTAGATAAATTGTATG	Streptococcus phage Javan350, complete genome	gi|1608082066|gb|MK448915.1|	0.000774529	50.8789
CCATCATCATACATACGAGCTGAGAATCTG	Streptococcus sp. oral taxon 431, complete genome	gi|987460635|gb|CP014264.1|	1.82152e-05	55.3874
CACTGAAACGTTGGGAAGTTGCTCTT	PREDICTED: Acipenser ruthenus numb-like protein (LOC117415446), transcript variant X4, mRNA	gi|1836643859|ref|XM_034025803.1|	1.40038	39.157
GATGTCCAAGAGAAAACAGGTTGGGGTCG	Streptococcus phage Javan330, complete genome	gi|1608081740|gb|MK448909.1|	0.0329338	44.5672
ACCCCCAAAGTATATATAAAGTAAG	Streptococcus pseudopneumoniae IS7493 plasmid pDRPIS7493, complete sequence	gi|341934784|gb|CP002926.1|	0.0094357	46.3705
GTCTGCGTCATGCATAGTCTCGGATACTTG	Streptococcus virus MS1, complete genome	gi|1190795173|gb|KY629621.2|	0.0094357	46.3705
ACCCTGCTGGTAACATGGTTGAAGCCTTTG	Streptococcus virus MS1, complete genome	gi|1190795173|gb|KY629621.2|	0.000774529	50.8789
TCCACCTCCTCTAAATAATCTTACC	Streptococcus phage 33888, complete genome	gi|1524744296|gb|MK044828.1|	0.0094357	46.3705
TTTTTCATTGAGGCTTTTAACTCCCGTCCA	Streptococcus sp. VT 162, complete genome	gi|783043705|gb|CP007628.2|	1.82152e-05	55.3874
CTTTGCGCGAGTCTCGTAAATACTTATTCA	Streptococcus virus MS1, complete genome	gi|1190795173|gb|KY629621.2|	1.82152e-05	55.3874
CAGTCGGATCTGCTGCTCAACGCATC	Sphingosinicella sp. BN140058 chromosome, complete genome	gi|1566343181|gb|CP035501.1|	1.40038	39.157
AGACGCATAAGAAAGCGCCTAGCGT	Streptococcus phage PH15, complete genome	gi|190014409|emb|FM163528.1|	4.88781	37.3537
GACTTGTTTTAGAGGCTTGAAAAGTGGC	Plectropomus leopardus DNA, chromosome 21, nearly complete sequence	gi|1811248767|dbj|AP022720.1|	0.11495	42.7638
GTCGAAGCGTCCACTGATTCTGC	Spirodela polyrhiza strain 9509 chromosome 18 sequence	gi|1132439889|gb|CP019110.1|	4.88882	38.2554
CTGTTGGCTCGCTTGATGACTACATCACAG	Streptococcus phage Javan268, complete genome	gi|1608080827|gb|MK448892.1|	0.000774529	50.8789
AGGATTTTAGATGAAACAGTTTAAACAATT	Streptococcus phage Javan330, complete genome	gi|1608081740|gb|MK448909.1|	0.000774529	50.8789
GCGAACCCTTATCTTGTAGGGTTGACGATT	Streptococcus pneumoniae strain 2245STDY6178828 genome assembly, chromosome: 1	gi|1578295087|emb|LR216069.1|	0.0094357	46.3705
GGATTTCCGTGCCAGGCTTTCAGCATTGCA	Streptococcus pneumoniae strain 335 chromosome, complete genome	gi|1343871268|gb|CP026670.1|	1.82152e-05	55.3874
TTCCTCCTTTGTCATTTTCTTAGGAG	PREDICTED: Punica granatum trithorax group protein osa-like (LOC116198920), transcript variant X15, mRNA	gi|1773019817|ref|XM_031529190.1|	1.40038	39.157
CGTGGAGACGAAGAAGAAGGCC	Frankia alni str. ACN14A chromosome, complete sequence	gi|111147037|emb|CT573213.2|	0.401216	40.9604
CAAGCCACGCAGGGTTTACATCATAGGTT	Streptococcus phage Javan330, complete genome	gi|1608081740|gb|MK448909.1|	6.35903e-05	53.584
CTTTCCCAGGATTTACAACAACAGA	Lysinibacillus pakistanensis strain LZH-9 chromosome, complete genome	gi|1774446886|gb|CP045835.1|	0.401298	41.8621
CTATGGATTGCAGGCTATGGCTTAAATGAT	Streptococcus phage Cp-7, complete genome	gi|1631945938|ref|NC_042114.1|	0.401216	41.8621
TTTTCCTGTTATCACAGTCAAA	Salmo trutta genome assembly, chromosome: 7	gi|1614056728|emb|LR584430.1|	0.401216	40.9604
CAAGAACTCAATCACAAAATAGAAAAATTG	Streptococcus phage Javan367, complete genome	gi|1608072548|gb|MK448740.1|	0.000774529	50.8789
AAGAT-CTGATATTCTTCGTGAGTATG	Rhabditophanes sp. KR3021 genome assembly Rhabditophanes_sp_KR3021 ,scaffold RSKR_scaffold0000016	gi|687916145|emb|LK995566.1|	0.401216	41.8621
GATTGAACACCTAAATTATATCAAAAGCTT	Streptococcus pneumoniae strain 4559 genome assembly, plasmid: 2	gi|1679569935|emb|LR595849.1|	0.0094357	46.3705
CGGATTCACTGTCTATCTTGGCAAAAAGAA	Streptococcus phage Javan362, complete genome	gi|1608082187|gb|MK448917.1|	0.0094357	46.3705
AGATAAAATAGTGTATAATACATTATAGG	Streptococcus virus MS1, complete genome	gi|1190795173|gb|KY629621.2|	6.35903e-05	53.584
AATTAATCGCCTTGACAACAAACT	Betta splendens genome assembly, chromosome: 11	gi|1593086157|emb|LR132019.2|	1.40067	40.0587
CTCTTTATGCTTCAACATTCCCGGCA	Paraphaeosphaeria sporulosa hypothetical protein mRNA	gi|1066297906|ref|XM_018182282.1|	0.114927	43.6655
AAGTGATTGTCGTCAATGAAAAATCACAAT	Streptococcus sp. VT 162, complete genome	gi|783043705|gb|CP007628.2|	0.000774529	50.8789
CAGGCGCCTATTACACTCGTAACCAACAAG	Streptococcus phage Javan268, complete genome	gi|1608080827|gb|MK448892.1|	0.0094357	46.3705
GAACAAATGCTGGAAGATATCGAACGCA	Streptococcus phage Javan539, complete genome	gi|1608075962|gb|MK448800.1|	0.0094357	47.2722
TTATCAAAAATCTTATTGATTTCCTTATC	Streptococcus phage Javan326, complete genome	gi|1608081670|gb|MK448908.1|	6.35772e-05	53.584
CCAAGCAAGGTGCTAGTGGATTTGACAAGA	Streptococcus phage Javan246, complete genome	gi|1608080418|gb|MK448884.1|	0.000774529	50.8789
ATGCGACTGTAGTAGTCGGCCAACAACCTG	Streptococcus phage Javan367, complete genome	gi|1608072548|gb|MK448740.1|	1.82114e-05	55.3874
TGAAGCAAATGCTTGTCAGTCGCGGTTATG	Streptococcus virus MS1, complete genome	gi|1190795173|gb|KY629621.2|	1.82152e-05	55.3874
AATTTTTCATTCTTAGATTTTTCT	Mus musculus BAC clone RP24-153B17 from chromosome y, complete sequence	gi|325530399|gb|AC216019.2|	0.0329338	44.5672
CTGATGAACTTTCTTCGGCTGGTATGGTTA	Streptococcus phage SOCP, complete genome	gi|656633804|gb|KJ617393.1|	0.401216	41.8621
CATTATTTAAGGTTTCTTCTATTGC	Oryzias latipes strain HNI chromosome 8	gi|1220469772|gb|CP020786.1|	0.401216	41.8621
ACTATCATGTATGTTGAAACACTTGAATT	Streptococcus phage SOCP, complete genome	gi|656633804|gb|KJ617393.1|	0.0329338	44.5672
CCCTTAGAGCGTTTAGGTACACC	Acinetobacter sp. 323-1 chromosome, complete genome	gi|1822443120|gb|CP049801.1|	4.88781	38.2554
CTATAAATAGTTTGATGATGTATAAAAT	Neostethus bicornis genome assembly, chromosome: 14	gi|1777376521|emb|LR738555.1|	0.11495	42.7638
TCCCAACGTTCAACCC-TCTTTTTCCTTT	Canis lupus familiaris breed Labrador retriever chromosome 35a	gi|1828350097|gb|CP050587.1|	0.401216	40.9604
TTAAATCAGTCTATGAATATTGACACGGT	Streptococcus phage SOCP, complete genome	gi|656633804|gb|KJ617393.1|	0.0329338	44.5672
TAACCCCATACCAGTATTACCATCGAATGT	Streptococcus virus MS1, complete genome	gi|1190795173|gb|KY629621.2|	0.000774529	50.8789
TATCTTCCCAACCGTTTTTCCTTTGT	PREDICTED: Taeniopygia guttata capping actin protein of muscle Z-line subunit alpha 1 (CAPZA1), mRNA	gi|1820605673|ref|XM_002191174.4|	1.40038	39.157
ACCGCTGGTATTGTTGGCACAACTC	Gadus morhua genome assembly, chromosome: 12	gi|1701129299|emb|LR633954.1|	0.401216	41.8621
TCTTCGATTAAGTCGATTCTGTAAGCCTGC	Streptococcus phage Javan345, complete genome	gi|1608072191|gb|MK448733.1|	0.000774529	50.8789
TATTGCCACCAGCGAATGCCGTCCATGCTT	Streptococcus phage Javan83, complete genome	gi|1608077555|gb|MK448831.1|	0.401216	41.8621
ATAAAGCCGTCACAATTCCATCTGCAATAA	Streptococcus pneumoniae strain 2245STDY5562412 genome assembly, chromosome: 1	gi|1578024979|emb|LR216028.1|	0.0094357	46.3705
CGAAGTATTTTATCATACGTTGAA	Scleropages formosus genome assembly, chromosome: 2	gi|1610704524|emb|LR584067.1|	1.40038	40.0587
TCATGAAAAACTCAAATAACAAATT	Gastrodia elata chromosome ge1 mitochondrion, complete sequence	gi|1357241111|gb|MF070084.1|	0.401216	41.8621
TTTTGATTCGCTTCGTACTGCTTGTAAAAT	Streptococcus phage PH15, complete genome	gi|190014409|emb|FM163528.1|	0.000774529	50.8789
GATTTAAGTTAATGATCTTGATAT	Neostethus bicornis genome assembly, chromosome: 22	gi|1777376518|emb|LR738552.1|	1.40038	40.0587
GGCTTTGGTTGGCTTTTACAA	Aphantopus hyperantus genome assembly, chromosome: 8	gi|1810187145|emb|LR761655.1|	1.40067	39.157
CGAAACGGTACGGAAAGTATCGTAGAAGT	Streptococcus phage Javan366, complete genome	gi|1608082245|gb|MK448918.1|	6.35903e-05	53.584
TTTCATTTTGATCATTCTCATTCGT	Drosophila melanogaster strain rover (forR) chromosome 3L	gi|1243416812|gb|CP023337.1|	0.401216	41.8621
TTCATGGACAGCTACAAAGATGTC	Enterococcus gilvus strain CR1 chromosome, complete genome	gi|1435046534|gb|CP030932.1|	1.40067	40.0587
TTCTCTTTAGTGCCATCACCGTCAAAGT	Streptococcus phage 109751, complete genome	gi|1524744354|gb|MK044829.1|	4.88882	38.2554
ATTGAACTGCGTCATCGCCCAAAGGGTAAA	Streptococcus virus MS1, complete genome	gi|1190795173|gb|KY629621.2|	0.000774529	50.8789
TAAGACCAAACTAAATTCTTCCCTGCC	Canis lupus familiaris breed Labrador retriever chromosome 11a	gi|1828350116|gb|CP050600.1|	0.401216	40.9604
TACATTCCTGCCCTGGTAATACGAGACC	Streptococcus mitis strain SVGS_061, complete genome	gi|992391491|gb|CP014326.1|	0.0094357	47.2722
TCCTTGGCTTCTTGCTCTGATTTCCACTTG	Streptococcus pneumoniae strain 6A-10 chromosome, complete genome	gi|1840515662|gb|CP053210.1|	1.82152e-05	55.3874
TATACGATGAAGTATTGATAGACGTTAC	Streptococcus phage SOCP, complete genome	gi|656633804|gb|KJ617393.1|	0.000221906	51.7806
CCTCCATACAAATATGACAAAAAT	Arcobacter skirrowii strain A2S6 chromosome, complete genome	gi|1534011987|gb|CP034309.1|	1.40038	40.0587
ATCTGTACTATGTTTTGTCAATT	Geminocystis sp. NIES-3708 DNA, complete genome	gi|770466698|dbj|AP014815.1|	0.114974	42.7638
AAAGAAAGTAATATCAAAATAAA	Bos mutus isolate yakQH1 chromosome 17	gi|1353793175|gb|CP027085.1|	0.11495	42.7638
TGTAAGAGGGATGTGTAGCCAATCC	Pseudochaenichthys georgianus genome assembly, chromosome: 10	gi|1829791476|emb|LR792555.1|	4.88781	37.3537
ATCGATGAAAGACTGGCTCGGCTTGCGTCT	Streptococcus phage Javan355, complete genome	gi|1608072449|gb|MK448738.1|	0.000774529	50.8789
AAAAGCCATTTGCATTGTTTCATTAACCT	Gallus gallus BAC clone TAM31-15L4 from chromosome z, complete sequence	gi|124001829|gb|AC197203.1|	0.0329338	44.5672
TACAACAAGACAAAGGACGTAGGGACATT	Streptococcus pneumoniae strain 2245STDY6092613 genome assembly, chromosome: 1	gi|1578210394|emb|LR216046.1|	6.35772e-05	53.584
CAATGGCATTCATCTCAGCATG	Bacillus virus PBS1, complete genome	gi|1694995206|ref|NC_043027.1|	0.401216	40.9604
ATGCTGGATATAAACCTATTTATTATAGTT	Synthetic construct Cpl-1 (cpl-1) gene, complete cds	gi|182410397|gb|EU450673.1|	0.0094357	46.3705
TGTCACCCTGCTCATGCAGAACTAGCTCT	Fusarium venenatum strain A3/5 genome assembly, chromosome: I	gi|1352666049|emb|LN649229.1|	1.40038	40.0587
TATGTAAAGATCCTAGATTTCGATTTCC	Streptococcus phage Dp-1, complete genome	gi|314912616|gb|HQ268735.1|	0.11495	42.7638
CATTCTGCTCTGATACATAGTTAGGAGGTA	Streptococcus phage Javan42, complete genome	gi|1608082976|gb|MK448932.1|	0.0094357	46.3705
ACTGGTCTATTCGTTTTAAAAACCGTACAT	Streptococcus phage Javan536, complete genome	gi|1608085712|gb|MK448980.1|	0.000774529	50.8789
TGGTGCATTAGAAAAGATTGTTGATTT	Lotus japonicus B-129 DNA, chromosome 6, complete sequence	gi|1828166817|dbj|AP022634.1|	0.401216	40.9604
AGGGAAGCTGACGGGCTCGAGAACGTGATG	Streptococcus phage Javan363, complete genome	gi|1608072503|gb|MK448739.1|	0.000774529	50.8789
AATTCCAGATGCCGTATCTTGA	Uncultured bacterium DNA fragment from Human ileal mucosa, clone 47G11-Mucin	gi|1578915085|emb|LR131286.1|	0.401298	40.9604
AACGCTGAGCTGATTGCTGCGTCAA	Hahella sp. KA22 chromosome, complete genome	gi|1566285274|gb|CP035490.1|	4.88781	37.3537
AAAGCCTAAAACGTTAAAGCCGTGGGCAAT	Streptococcus phage SOCP, complete genome	gi|656633804|gb|KJ617393.1|	0.0094357	46.3705
TTCTTATTGGTATCTGAAGATGTTGTTTTA	Streptococcus pneumoniae strain 2245STDY5562412 genome assembly, chromosome: 1	gi|1578024979|emb|LR216028.1|	1.82152e-05	55.3874
TGGCTAGTTGGCTAGCCTTATTTA	Coregonus sp. 'balchen' genome assembly, chromosome: 21	gi|1820199795|emb|LR778273.1|	1.40038	40.0587
AACTCAGTCAATAGTTGAGCTGACACT	Streptococcus phage Dp-1, complete genome	gi|314912616|gb|HQ268735.1|	0.401216	40.9604
AGAGCGTCGCTATTGCTCTAGCTCACGTAT
TCTGTCGAACCGCTGAAGTCGTGTCTACTA	Streptococcus phage Dp-1, complete genome	gi|314912616|gb|HQ268735.1|	0.401216	41.8621
CCAGCTTGTCATCAATAACTTTTGC	PREDICTED: Drosophila willistoni fatty-acid amide hydrolase 2 (LOC6650226), mRNA	gi|1286114038|ref|XM_002073955.3|	0.401134	41.8621
TAACACGAGAGTTAAATAATTG	Zebrafish DNA sequence from clone DKEY-240A9 in linkage group 8, complete sequence	gi|45598088|emb|BX664738.14|	0.401216	40.9604
AAAACGAGGAATTTCTATAAATTCTCTCGA	Streptococcus pneumoniae strain 2245STDY5609197 genome assembly, chromosome: 1	gi|1577854058|emb|LR216013.1|	0.000774529	50.8789
GCAAACCCCGTTGGGGTTTGCAA	Pseudomuriella schumacherensis strain SAG 2137 mitochondrion, complete genome	gi|673540179|gb|KJ806273.1|	4.88781	38.2554
GCCGAGGCTCTAGACCGTGAGA	PREDICTED: Notolabrus celidotus meningioma 1b (mn1b), mRNA	gi|1844705920|ref|XM_034692979.1|	0.401216	40.9604
AAGGCGTTAGACAGCTCCCTTAAAAACAAT	Streptococcus phage Javan350, complete genome	gi|1608082066|gb|MK448915.1|	0.000774529	50.8789
AGCTTTTTAGAAAAGTAAATGAGCGTAGAT	Streptococcus phage Javan83, complete genome	gi|1608077555|gb|MK448831.1|	1.82152e-05	55.3874
TGAACCAAAAATTTGGCTTATCGCTAACTG	Streptococcus pneumoniae strain 2245STDY5699131 genome assembly, chromosome: 1	gi|1577958442|emb|LR216022.1|	0.000774529	50.8789
GCATGTATGAAATGAAATCATCATAACCT	Streptococcus phage Javan350, complete genome	gi|1608082066|gb|MK448915.1|	0.0329338	44.5672
CGGTTGCTTATGGCTTTAAACGACAGGAAG	Streptococcus pneumoniae strain 2245STDY5609197 genome assembly, chromosome: 1	gi|1577854058|emb|LR216013.1|	1.82152e-05	55.3874
AACAAGCCGGGTGATTGGTTTGATGACCAG	Streptococcus pneumoniae strain 6A-10 chromosome, complete genome	gi|1840515662|gb|CP053210.1|	0.000774529	50.8789
GAAATCACAGTTAAGAAAACACCGAACTA	Streptococcus phage Cp-7, complete genome	gi|1631945938|ref|NC_042114.1|	0.0329338	44.5672
TTAAACGACATTCAAAACATTGGTAATCG	Streptococcus phage Javan539, complete genome	gi|1608075962|gb|MK448800.1|	6.35772e-05	53.584
TTGGGATTAAGCGAATTGTATTCTAAAC	PREDICTED: Pteropus alecto SH2 domain containing 7 (SH2D7), mRNA	gi|1387525026|ref|XM_006905377.3|	4.88781	38.2554
ATAGCTTTTAGAGTCATCAATGCTTGGACA	Streptococcus phage Javan420, complete genome	gi|1608083029|gb|MK448933.1|	0.000774529	50.8789
GAGAACATCGTAGAGGAAGGAGAAAAA	Plasmodium gonderi hypothetical protein, conserved (PGO_123940), partial mRNA	gi|1620954246|ref|XM_028689184.1|	0.401216	40.9604
CCGGCCATAAATGTATTGGCTTTTGTGAGAT	Streptococcus phage Javan308, complete genome	gi|1608081362|gb|MK448902.1|	0.00270282	48.1739
ATCAGATTAAGTAAAATCCTGAAAG	Canis lupus familiaris breed Labrador retriever chromosome 09a	gi|1828350103|gb|CP050593.1|	0.401216	41.8621
TCTTTCTGACCAAACTTAACTAAGGAATTA	Brassica rapa genome, scaffold: A09	gi|1516499363|emb|LR031568.1|	0.401216	41.8621
TAGCCTGTCATAGTCTTCGATGCATGCTCT	Streptococcus mitis phage SM1,complete genome	gi|32441581|gb|AY007505.3|	0.000774529	50.8789
GCATCAAAGCCTATGAGGGAAT	Salmonella phage BP12A, complete genome	gi|695255973|gb|KM366096.1|	0.401216	40.9604
TGGAGTCCCATGGACTACTGTTTCTGACCT	Streptococcus phage Javan366, complete genome	gi|1608082245|gb|MK448918.1|	0.000774529	50.8789
TGTTTGTGATAGCTTCTGTAGCAATTTTAG	Streptococcus phage Javan316, complete genome	gi|1608081486|gb|MK448904.1|	0.000774529	50.8789
TTCGCAGGGGCGGTTTGGGATTTTAAACG	Uncultured Caudovirales phage clone 10S_16, partial genome	gi|1219998784|gb|MF417852.1|	0.0329338	44.5672
TGAGGGAGAATCATGGACAATGACCTTAAA	Streptococcus phage Javan366, complete genome	gi|1608082245|gb|MK448918.1|	0.000774529	50.8789
TGGATTAAAACTAACATGTACGCTGA	Sphaeramia orbicularis genome assembly, chromosome: 14	gi|1695378300|emb|LR597471.1|	1.40067	39.157
CTGATGTCTTCCCTTCGTCTTGACTTGGCG	Streptococcus salivarius strain YU10 plasmid pSsal-YU10, complete sequence	gi|1812205755|gb|MN480763.1|	1.82152e-05	55.3874
GGCTTTTTCTCCTCGGCTTGCTCTGTGCGA	Streptococcus phage Javan345, complete genome	gi|1608072191|gb|MK448733.1|	0.0094357	46.3705
GACAGGACGCTGTTCATCTGATTGTATTT	Streptococcus phage SOCP, complete genome	gi|656633804|gb|KJ617393.1|	0.0329338	44.5672
TGCTAGCTTGTACGATATCTCACT	PREDICTED: Quercus lobata uncharacterized LOC115978688 (LOC115978688), ncRNA	gi|1757555959|ref|XR_004088814.1|	1.40038	40.0587
CGCTGAAGATCATGAACTCACTTACCAAG	Streptococcus sp. LPB0220 chromosome, complete genome	gi|1752759834|gb|CP044230.1|	0.0329406	44.5672
AATTAAGATAAAGAGAAATGATGATGAT	Strongyloides ratti genome assembly S_ratti_ED321, chromosome : 2	gi|685830398|emb|LN609529.1|	0.11495	42.7638
TGTTCCCATAAAATTTTCTTTGTTCTGG	Streptococcus australis strain NCTC5338 genome assembly, chromosome: 1	gi|1654236162|emb|LR594040.1|	0.11495	42.7638
CAGCTCCAAGCGCTGAGTACATACCTTGTG	Streptococcus phage Javan345, complete genome	gi|1608072191|gb|MK448733.1|	1.82152e-05	55.3874
GGTTTTTAAATTATACTTTTCCATAAAGAC	Streptococcus phage phiARI0639b, partial genome	gi|921958173|gb|KT337364.1|	0.000774529	50.8789
TACTTCTTGCGCCTTTTCAAAAGCCCAATC	Lactococcus phage CHPC1175, complete genome	gi|1781480445|gb|MN689509.1|	0.000774529	50.8789
AAACAAACCAAAAATCCTATCAGAGA	PREDICTED: Macaca fascicularis copine V (CPNE5), transcript variant X5, mRNA	gi|982245976|ref|XM_015449481.1|	0.11495	43.6655
AGAAATCCCAGCACTCAATCTT-TTAC	Leptospira biflexa serovar Patoc strain 'Patoc 1 (Paris)' chromosome I, complete sequence	gi|167777849|gb|CP000786.1|	0.401216	41.8621
AAAATCTTAAGTGGCAGTTTGCAAAATAC	PREDICTED: Pomacea canaliculata uncharacterized LOC112571726 (LOC112571726), transcript variant X6, mRNA	gi|1397719333|ref|XM_025250970.1|	1.40038	40.0587
TTTTTCATAACCAAATGGAACTACTCAGCT	Streptococcus phage Javan326, complete genome	gi|1608081670|gb|MK448908.1|	1.82152e-05	55.3874
CCTGTACCATGGTTATCCTTCGAGATG	Solanum pinnatisectum cultivar CGN17745 chromosome 8	gi|1797955127|gb|CP047564.1|	4.88781	37.3537
ATCAATGATATTGGTATCTTCCAGGTAAAT	Streptococcus phage Javan554, complete genome	gi|1608085807|gb|MK448982.1|	1.82152e-05	55.3874
ATGAGAAACTCCAAGAAATACGGTCTTATG	Streptococcus phage Javan372, complete genome	gi|1608082352|gb|MK448920.1|	0.401216	41.8621
TTTTTAAAAAAGGAGCGGTAAACCGACA	Streptococcus phage Cp-7, complete genome	gi|1631945938|ref|NC_042114.1|	0.0094357	47.2722
AGGTGAATACCTATGTTAGATC	PREDICTED: Vigna radiata var. radiata KH domain-containing protein HEN4 (LOC106765520), mRNA	gi|1255154004|ref|XM_014650175.2|	0.401216	40.9604
AAGTGATATAGATAATGCTGAGAAGATCAG	Streptococcus phage Javan362, complete genome	gi|1608082187|gb|MK448917.1|	0.00943376	46.3705
TCATCATACTAATCGCCCTAG	Marcusenius furcidens cytochrome b gene, mitochondrial gene encoding mitochondrial protein, partial cds	gi|4679124|gb|AF095304.1|AF095304	1.40038	39.157
TGAACCCTAACAAACCTAAAAAAGAA	Neostethus bicornis genome assembly, chromosome: 11	gi|1777376517|emb|LR738551.1|	0.11495	43.6655
GCAAGATAAACGCTTGATAAATCTGA	Streptococcus phage Javan270, complete genome	gi|1608080878|gb|MK448893.1|	0.11495	43.6655
AAGATCATGCAGGGCATTGGCTCGGTGTT	Streptococcus phage SW27, complete genome	gi|1500763206|gb|MH892373.1|	0.00270393	49.0756
GTTGTGGCTCAGGCTACAATCACAGCAAC	Streptococcus phage SOCP, complete genome	gi|656633804|gb|KJ617393.1|	1.40038	40.0587
TTTTGGTAAAAAACACTCTGAAGAAACAAA	Streptococcus phage Javan355, complete genome	gi|1608072449|gb|MK448738.1|	0.000774529	50.8789
TGAAGGATGATGGCAAATGGTACTACCT	Streptococcus phage Javan347, complete genome	gi|1608072236|gb|MK448734.1|	0.000221906	51.7806
CTTTCCTATAATGTAAACCAACATTTAGGC	Streptococcus phage Javan362, complete genome	gi|1608082187|gb|MK448917.1|	1.82152e-05	55.3874
TGTTATTTCAAAACGAGTTCTCATC	Cucumis melo genomic chromosome, chr_11	gi|733578670|emb|LN713265.1|	0.401216	41.8621
ACCGTCAATATTATTAATAGCCTTATTATA	Streptococcus pluranimalium strain TH11417 chromosome, complete genome	gi|1338041489|gb|CP025536.1|	0.401216	41.8621
GCAACAATTTTACAAAAAATGCAGTTT	Fictibacillus phosphorivorans strain G25-29, complete genome	gi|1026250285|gb|CP015378.1|	0.401216	40.9604
GAGCTTTTAGGGGTATTATAC	Oryzias latipes strain HNI chromosome 3	gi|1220469767|gb|CP020781.1|	1.40067	39.157
TGTTGGATGGAAATGCTACTCCAACACT	Streptococcus phage Javan270, complete genome	gi|1608080878|gb|MK448893.1|	0.11495	42.7638
CTGTGGTATCCATCATCAAAGCATTAAGG	Aspergillus caelatus uncharacterized protein (BDV27DRAFT_158806), partial mRNA	gi|1799791495|ref|XM_032072767.1|	1.40038	40.0587
GTCTATTATAGAAATGGCCTTGGATAATCC	Streptococcus virus MS1, complete genome	gi|1190795173|gb|KY629621.2|	0.0094357	46.3705
CTCTTACATTAAACGTTTTATCTGCCATC	Streptococcus phage SW31, complete genome	gi|1500767148|gb|MH892383.1|	0.00270393	49.0756
ATGGATGACGCCAGTTTCCGCCA	Burkholderia insecticola DNA, chromosome 1, complete genome	gi|506941634|dbj|AP013058.1|	0.11495	42.7638
CTGCCTGCACCATACCAGCACCAC	Denticeps clupeoides genome assembly, chromosome: 12	gi|1591613404|emb|LR535824.1|	1.40038	40.0587
AAGTAATCGTGCAAGGTATC	Staphylococcus condimenti strain NCTC13827 genome assembly, chromosome: 1	gi|1539998884|emb|LR134360.1|	4.88781	37.3537
TAACCATGATGGAGTGGATTAGGACC	Lotus japonicus B-129 DNA, chromosome 5, complete sequence	gi|1828166816|dbj|AP022633.1|	1.40067	39.157
AATAAGTGTCTTTTCTCCACCGACTCACGC	Streptococcus sp. LPB0220 chromosome, complete genome	gi|1752759834|gb|CP044230.1|	1.82152e-05	55.3874
CTAACACATCAAAGAGCGTGTTATCTCCAA	Streptococcus pneumoniae putative prophage sequence, isolate R34-3131	gi|698841150|emb|LK020694.1|	0.000774529	50.8789
AGGGTCACAGGTAAAGCTAAGATCT	Parambassis ranga genome assembly, chromosome: 7	gi|1537016593|emb|LR131979.1|	4.88781	37.3537
TGTGAAACAGTCTCCATCAGCAGCTT	Sciurus carolinensis genome assembly, chromosome: 18	gi|1777376562|emb|LR738608.1|	1.40038	40.0587
GAAAGAGCTGTTGAAATAATG	PREDICTED: Trachypithecus francoisi PDZ domain containing 8 (PDZD8), transcript variant X2, mRNA	gi|1825826535|ref|XM_033181580.1|	1.40038	39.157
TCCTCCATTTGATACAGATATTTTGGGT	PREDICTED: Ictalurus punctatus mucin 19, oligomeric (muc19), mRNA	gi|1042307377|ref|XM_017494672.1|	0.11495	43.6655
TAATTTTGTAAGTTTCTTATCCGGTCTTT	Streptococcus mitis phage SM1,complete genome	gi|32441581|gb|AY007505.3|	6.35772e-05	53.584
CATCCAACAAGTCATACGGCAAGTA	Sulfobacillus acidophilus DSM 10332, complete genome	gi|361052061|gb|CP003179.1|	0.401216	41.8621
AATATGTTATAATTAACTTGTAAGTAAGAT	Streptococcus virus MS1, complete genome	gi|1190795173|gb|KY629621.2|	1.82152e-05	55.3874
GCACCTACCTCTTTAATGTGATGTCAGTGG	Streptococcus phage Javan350, complete genome	gi|1608082066|gb|MK448915.1|	1.82152e-05	55.3874
GGTTATGGCAGAAATACACTATATAAGATA	Streptococcus phage Javan577, complete genome	gi|1608076574|gb|MK448812.1|	0.000774529	50.8789
ACGAGTACCAAGCCATCAAGG	Ipomoea trifida cultivar NCNSP0306 chromosome 9	gi|1477771525|gb|CP025652.1|	1.40038	39.157
AATGTGTCAACTCATTCACAAGC	PREDICTED: Seriola lalandi dorsalis leucine zipper putative tumor suppressor 2 homolog (LOC111654655), transcript variant X2, mRNA	gi|1317100539|ref|XM_023405753.1|	0.11495	42.7638
TGATTATTGATAAAACGGAACAGCTCTATC	Streptococcus phage Javan355, complete genome	gi|1608072449|gb|MK448738.1|	0.000774529	50.8789
ATTTTTAAAGCGTAATATACCTTTATCGT	Streptococcus phage SOCP, complete genome	gi|656633804|gb|KJ617393.1|	0.00270393	49.0756
CGGCGATACTCGCTGCGCCACGTCCATACA	Streptococcus virus MS1, complete genome	gi|1190795173|gb|KY629621.2|	0.0094357	46.3705
TCACATAAATCTTTTACGATTTCAAAAGTA	Streptococcus phage Javan331, complete genome	gi|1608072134|gb|MK448732.1|	1.82152e-05	55.3874
AAACGCTTCGTAAAAAAATAG	Brassica rapa genome, scaffold: A09	gi|1516499363|emb|LR031568.1|	1.40038	39.157
TTCTGCAGAACAAT-TTAAAAGGCA	Canis lupus familiaris breed Labrador retriever chromosome 08a	gi|1828350055|gb|CP050567.1|	4.88781	38.2554
GTAGGTTGCATAAGGTGTATCGAGAT	PREDICTED: Varroa destructor non-structural maintenance of chromosomes element 3 homolog (LOC111245868), mRNA	gi|1253673845|ref|XM_022794785.1|	1.40038	39.157
CAGATAGGTGAGAATGACACGAGATTCC	PREDICTED: Drosophila albomicans glutathione S-transferase 1-1-like (LOC117574625), mRNA	gi|1839620917|ref|XM_034258515.1|	4.88781	38.2554
AGGATGACAAGCAGACACTTGCCGATCTAC	Streptococcus pneumoniae isolate 55896440-41bd-11e5-998e-3c4a9275d6c6 genome assembly, chromosome: 1	gi|1578283232|emb|LR216065.1|	0.000774529	50.8789
TTAACTAAAAAAATAAGAAAGGGTAGGCAG	Streptococcus pneumoniae strain 4559 genome assembly, plasmid: 2	gi|1679569935|emb|LR595849.1|	1.82152e-05	55.3874
TGCTAGTCGAATCTTGAAACTAGCTTTCAA	Streptococcus phage Dp-1, complete genome	gi|314912616|gb|HQ268735.1|	0.000774529	50.8789
TTCAGAGCGACCGGACGGGTTGTATGGTCA	Streptococcus phage Javan367, complete genome	gi|1608072548|gb|MK448740.1|	1.82152e-05	55.3874
AGGAAGTCAATGCAATATCTGCCGCTC	TPA_exp: Gynuella sunshinyii YC6258 gynuellalide biosynthetic gene cluster, complete sequence; and tartrolon biosynthetic gene cluster, complete sequence	gi|1706360031|tpg|BK010667.1|	0.401216	40.9604
ATCATTTTAGGAATGCACAAGCGAGAGTTA	Streptococcus phage IPP69, complete genome	gi|1103795629|gb|KY065505.1|	1.82152e-05	55.3874
ATGTTATTAGCAGTGTGTTTTAATTCT	Myripristis murdjan genome assembly, chromosome: 3	gi|1695378338|emb|LR597552.1|	0.401298	40.9604
AGTCCAATGAGACAGCTAGAGCACAAGCT	Streptococcus phage Javan268, complete genome	gi|1608080827|gb|MK448892.1|	1.40038	40.0587
ATTTCTTTTGATATGCTGCTAAAGCTTGTT	Streptococcus phage Javan362, complete genome	gi|1608082187|gb|MK448917.1|	1.82152e-05	55.3874
CTTTCAAAATTCCTAAGTTCTTCTCATACG	Streptococcus phage Javan570, complete genome	gi|1608086016|gb|MK448986.1|	0.000774529	50.8789
ACAAGGGTAATCCTAAAGTCGAATGGATGA	Uncultured Caudovirales phage clone 3S_14, partial genome	gi|1219999470|gb|MF417874.1|	0.000774529	50.8789
ATTTGATATTCCGTTCTTTTACGCCTGCGG	Streptococcus phage PH15, complete genome	gi|190014409|emb|FM163528.1|	0.000774529	50.8789
GTTGTCTGGTTGGATTGCTAAGAAAGT	Streptococcus phage CHPC954, complete genome	gi|1524745966|gb|MH937480.1|	0.000774688	49.9773
TAAAGACAAGCGCTGCGAAGAGGTTTGC	Streptococcus virus MS1, complete genome	gi|1190795173|gb|KY629621.2|	0.000221906	51.7806
TACCATGAGAGACTTTTTCAGA	Sclerotinia sclerotiorum chromosome 3, complete sequence	gi|1095450485|gb|CP017816.1|	0.401216	40.9604
TCTTTAATTTCAGGAATGATAA	Lentibacillus amyloliquefaciens strain LAM0015, complete genome	gi|973701739|gb|CP013862.1|	0.401216	40.9604
GACTACATAACTACTTACCAATTTAAGAA	Pseudochaenichthys georgianus genome assembly, chromosome: 7	gi|1829791473|emb|LR792552.1|	1.40038	40.0587
ATAGACCACATATGCACATAACAGGCAT	Streptococcus phage Javan241, complete genome	gi|1608071257|gb|MK448714.1|	0.0094357	47.2722
ATTGTTCTCATTGCTCCATAAA	Syngnathus acus genome assembly, chromosome: 10	gi|1672810392|emb|LR594595.1|	0.401216	40.9604
TAGGACGTTTTGAGTAACTTCGACTTCACG	Streptococcus phage Javan363, complete genome	gi|1608072503|gb|MK448739.1|	1.82152e-05	55.3874
AAAGAGGTAACGGATGAATAACCTAATTA	Streptococcus salivarius strain FDAARGOS_259 chromosome, complete genome	gi|1348284726|gb|CP020451.2|	0.00270337	49.0756
TTATTATCTAAATAATTCCAAATT	Vitis vinifera contig VV78X260957.3, whole genome shotgun sequence	gi|147799438|emb|AM458785.2|	0.0329338	44.5672
AATTTTGATAAATGGGAAAGTAAATAT	Thermoanaerobacterium sp. RBIITD genome assembly, chromosome: I	gi|1239558912|emb|LT906662.1|	0.0329406	45.4688
AGGAGAAATCATCAATGAGTAAGAAGAA	Streptococcus phage CHPC1036, complete genome	gi|1524746201|gb|MH937490.1|	0.000221906	51.7806
GACTTCTGGTGTTACAGCACCTACCACAC	Streptococcus sp. FDAARGOS_192 chromosome, complete genome	gi|1352481858|gb|CP020431.2|	6.35903e-05	53.584
GGAGCACGTCAGGGACGTCT	Coregonus sp. 'balchen' genome assembly, chromosome: 39	gi|1820225448|emb|LR778291.1|	4.88781	37.3537
GTTTGCCCCTGTCATATATTTAACACTA	Vitis vinifera contig VV78X050273.5, whole genome shotgun sequence	gi|147790082|emb|AM433707.2|	4.88781	38.2554
GCTATGTGACAGATTTTGGAGAAGACCAGA	Streptococcus phage Javan310, complete genome	gi|1608081431|gb|MK448903.1|	1.82152e-05	55.3874
ATAAAATGAAACAACTAAAAATGAAA	Oryzias latipes strain HNI chromosome 6	gi|1220469770|gb|CP020784.1|	0.114974	43.6655
TAATAATGTAAATAATTGAATAA	PREDICTED: Dendrobium catenatum uncharacterized LOC114580321 (LOC114580321), transcript variant X2, ncRNA	gi|1622048517|ref|XR_003701683.1|	0.114974	42.7638
AAGCACCGAAACCCTCTGAAGACCAAGG	Sphaeramia orbicularis genome assembly, chromosome: 20	gi|1695378316|emb|LR597477.1|	4.88882	38.2554
TTGTCCGTACTAAGATACTC	Metschnikowia aff. pulcherrima strain APC 1.2 chromosome IV, complete sequence	gi|1577031750|gb|CP034459.1|	4.88781	37.3537
TGTGATGTGGCGAGAACAAGCAGAACGCTT	Streptococcus phage Javan374, complete genome	gi|1608082408|gb|MK448921.1|	0.000774529	50.8789
TCTTCCGAGAGGTTCTAAAGTCTTGCGAGC	Streptococcus phage Javan350, complete genome	gi|1608082066|gb|MK448915.1|	0.0094357	46.3705
GTTAGAGATAGGCAATGTAC	Canis lupus familiaris breed Labrador retriever chromosome 31a	gi|1828350102|gb|CP050592.1|	4.88781	37.3537
GCAAGGCTAGTCAAGTTGGCAAAGACCAAG	Streptococcus virus MS1, complete genome	gi|1190795173|gb|KY629621.2|	0.000774529	50.8789
GGTCTGCCACTCTTGATAAGGAATT	PREDICTED: Nicotiana tomentosiformis golgin candidate 2 (LOC104100967), transcript variant X2, mRNA	gi|1833172347|ref|XM_033657334.1|	0.401216	41.8621
CACTCTTTATCCTCCAGCCTTCC	Canis lupus familiaris breed Labrador retriever chromosome 19a	gi|1828350078|gb|CP050573.1|	4.88781	38.2554
ATACCTTTCACCGTCTATTTCAGACACG	Neostethus bicornis genome assembly, chromosome: 13	gi|1777376509|emb|LR738546.1|	4.88781	38.2554
AGAGCAAGGAAGCGGACGACTGGTTTAA	Streptococcus phage SOCP, complete genome	gi|656633804|gb|KJ617393.1|	0.000221906	51.7806
TGAAACTTTCAACAGATAACGGGACTACGT	Uncultured Caudovirales phage clone 3S_14, partial genome	gi|1219999470|gb|MF417874.1|	1.82152e-05	55.3874
AATTCGTCCTATCGCTATTTATTACGAGGG
TTCTTGCCTACCTGATTTTTCAAAGAGCCA	Uncultured Caudovirales phage clone 3S_16, partial genome	gi|1220004024|gb|MF417967.1|	0.0094357	46.3705
TATACCATATTACCCGGTAATGCGCAACCC	Streptococcus virus MS1, complete genome	gi|1190795173|gb|KY629621.2|	0.000774529	50.8789
GTTGGAATAATTACATCCAACCAATTATCG	Streptococcus phage Javan355, complete genome	gi|1608072449|gb|MK448738.1|	0.401216	41.8621
ATTCCTATTCAACAAAAATTTCACTATA	PREDICTED: Halyomorpha halys serine/threonine-protein phosphatase 6 regulatory ankyrin repeat subunit B (LOC106690352), mRNA	gi|1370589114|ref|XM_014435765.2|	0.11495	42.7638
ACCAATCAAGTTAGCGCTCAGAACAGACTT
CGGTCATACGTGAAGCATTGCCAAGATTGA	Streptococcus sp. VT 162, complete genome	gi|783043705|gb|CP007628.2|	1.82152e-05	55.3874
AACAGGTAAAGAGCGACTTTACCCAA	Salmo trutta genome assembly, chromosome: 23	gi|1614056719|emb|LR584421.1|	1.40038	39.157
AAACATGGTAGTAATTAAAAAACGTAGCA	Streptococcus phage SW27, complete genome	gi|1500763206|gb|MH892373.1|	0.00270337	49.0756
AAACCCTCTTTCTTATTGATATCTTGCATT	Uncultured human fecal virus clone S.salivarius_S01.J08_1_c1 sequence	gi|1569729614|gb|MK233940.1|	1.82152e-05	55.3874
GTTCCTTATTAAATGTCCAAT	Lotus japonicus B-129 DNA, chromosome 5, complete sequence	gi|1828166816|dbj|AP022633.1|	1.40038	39.157
AAAGAAGATAACATCGGTATTCAAGT	Streptococcus phage STP2, complete genome	gi|1252001023|gb|MF580774.1|	0.00270337	48.1739
TTTCCGAGTTCATAAAACTGA	Erythranthe guttata clone MGBa-65G3, complete sequence	gi|110350028|gb|AC182571.2|	1.40038	39.157
AGGGGTTCGATTCCTCTTGCCAGTCATTGT	Streptococcus salivarius strain FDAARGOS_259 chromosome, complete genome	gi|1348284726|gb|CP020451.2|	0.000774529	50.8789
GTGAGTCCATGTACTTTCCCAGCTTATCC	Streptococcus phage Javan348, complete genome	gi|1608082013|gb|MK448914.1|	6.35903e-05	53.584
AGATTCATCAATGCAAGAATCCATCA	Mus musculus domesticus PyhinA (pyhinA), Ifi204 (Ifi204), Ifi203a (Ifi203a), Ifi202a (Ifi202a), Ifi203b (Ifi203b), Ifi202b (Ifi202b), Ifi203c (Ifi203c), MndaL (Mndal), Ifi202c (Ifi202c), Ifi205 (Ifi205), and Olfr433 (Olfr433) genes, complete cds	gi|1209554705|gb|KY113153.1|	1.40038	39.157
ATCTGTACTATGTTTTGTCAATT	Geminocystis sp. NIES-3708 DNA, complete genome	gi|770466698|dbj|AP014815.1|	0.11495	42.7638
TTGCCTTTAATCTCGCAGATTTTG	Aspergillus ibericus CBS 121593 hypothetical protein (BO80DRAFT_426283), mRNA	gi|1422677573|ref|XM_025719723.1|	1.40038	40.0587
TTACCGTCTGTATCCTTAACAAAGCCTTCG	Streptococcus phage PH15, complete genome	gi|190014409|emb|FM163528.1|	0.401216	41.8621
TCTTAGACAAGCGTACATCACGTATTTG	Streptococcus sp. NPS 308 DNA, complete genome	gi|1080114141|dbj|AP017652.1|	0.000221906	51.7806
AAAGCTGCTGGAGCAGTTCCTGAAA	Salarias fasciatus genome assembly, chromosome: 16	gi|1695378254|emb|LR597451.1|	0.401216	41.8621
GATGTTCGTTATTGATTTGGTAG	PREDICTED: Drosophila obscura tubulin polyglutamylase TTLL5-like (LOC111081831), transcript variant X1, mRNA	gi|1236510577|ref|XM_022377981.1|	4.88781	38.2554
TACACTATATAACAAACTCAAAGAA	Rattus norvegicus 4 BAC CH230-1A7 (Children's Hospital Oakland Research Institute) complete sequence	gi|49457869|gb|AC125583.3|	0.401216	41.8621
CCGCAAATTTATTTTGTTCTAAAACCTGTA	Streptococcus salivarius strain FDAARGOS_259 chromosome, complete genome	gi|1348284726|gb|CP020451.2|	0.000774529	50.8789
CCATGTCTTCGTCTTCCACTTTGC	Plasmodium ovale genome assembly, chromosome: 14	gi|1070689562|emb|LT594595.1|	0.0329338	44.5672
CTTGAGCAACAACAAAGCACCATCACGAAG	Streptococcus phage SOCP, complete genome	gi|656633804|gb|KJ617393.1|	1.82152e-05	55.3874
GGGTTGTCATTTTCATATGGAGTGGATCAG	Streptococcus salivarius strain NU10 plasmid pSsal-NU10, complete sequence	gi|1812205754|gb|MN480762.1|	1.82152e-05	55.3874
CAAAAATCAGAAATCTTACTTGATTTTAGA	Streptococcus phage Javan349, complete genome	gi|1608072283|gb|MK448735.1|	0.000774529	50.8789
AAGATCTCACAAGTGAGCTCTTCAGCCGGT	Streptococcus phage Javan311, complete genome	gi|1608072035|gb|MK448730.1|	0.0094357	46.3705
TAAATCTAAAAATTAGAAAAACCACCAAGC	Streptococcus mitis strain SVGS_061, complete genome	gi|992391491|gb|CP014326.1|	1.82152e-05	55.3874
AGTATTTCTTTTTTAACTTCCTCTTGCTTA	Streptococcus satellite phage Javan431, complete genome	gi|1608038362|gb|MK448493.1|	0.000774529	50.8789
AGTTGCTTATGTGTTTTTCATATCCAGC	Streptococcus phage Cp-7, complete genome	gi|1631945938|ref|NC_042114.1|	0.0094357	47.2722
AAATATCGTGAAACCTGGTATTTCATGG	Streptococcus phage Javan349, complete genome	gi|1608072283|gb|MK448735.1|	0.0094357	47.2722
CTTCAGATTTGGACCTTGGTCATTGTATCG	Streptococcus mitis phage SM1,complete genome	gi|32441581|gb|AY007505.3|	0.000774529	50.8789
TTTAAGCATGTTATTCAATTCATC	Staphylococcus xylosus strain 2 chromosome, complete genome	gi|1714028674|gb|CP031275.1|	0.0329338	44.5672
TGGTAACGGATGGAAGCATGTTC	Loa loa hypothetical protein partial mRNA	gi|312073666|ref|XM_003139575.1|	0.11495	42.7638
ATGATAAGAAAAAAGAACAGGAAG	Zebrafish DNA sequence from clone CH211-286F9 in linkage group 23, complete sequence	gi|86475713|emb|CR450830.9|	0.0329338	44.5672
AAAGGTGGGTTAAAAATGAATGAAACAA	PREDICTED: Sander lucioperca G1/S-specific cyclin-D1-like (LOC116040204), mRNA	gi|1766994614|ref|XM_031285489.1|	4.88882	38.2554
AGACGAAGACATGGCTGGCACCCAGATTCT	Streptococcus phage SW27, complete genome	gi|1500763206|gb|MH892373.1|	1.82152e-05	55.3874
TACTTATGTTTCAGCTCTTTGTAATG	Salarias fasciatus genome assembly, chromosome: 5	gi|1695378238|emb|LR597440.1|	1.40038	39.157
CGGTACTCATTTAGAAGTAGCAGCTTTATT	Streptococcus virus MS1, complete genome	gi|1190795173|gb|KY629621.2|	1.82152e-05	55.3874
AGAGTCAGCATCGTAAGGTCACTTATAGA	Streptococcus pneumoniae strain 2245STDY5562412 genome assembly, chromosome: 1	gi|1578024979|emb|LR216028.1|	6.35903e-05	53.584
TGATATAGTTAGCACCAGTCGGGTCAACCG	Streptococcus phage Javan536, complete genome	gi|1608085712|gb|MK448980.1|	1.82152e-05	55.3874
CCAGTTTCAGATTTTCAACATTT	Coregonus sp. 'balchen' genome assembly, chromosome: 8	gi|1820184562|emb|LR778260.1|	0.11495	42.7638
CCAAAAGCATAAAGTATTCTTC	PREDICTED: Arachis hypogaea wall-associated receptor kinase 2-like (LOC112763839), mRNA	gi|1669372558|ref|XM_029294310.1|	0.401216	40.9604
ATACTACTGATTTCCGTATTCATTACAGT	Streptococcus phage Javan268, complete genome	gi|1608080827|gb|MK448892.1|	0.00270337	49.0756
CTCGCTCGTTTACTGGGAGAAAAAAGGA	Streptococcus australis strain NCTC5338 genome assembly, chromosome: 1	gi|1654236162|emb|LR594040.1|	0.000221906	51.7806
CTCAAAATGATTAACTGGAAATTGCGCTTG	Streptococcus pneumoniae putative prophage sequence, isolate R34-3131	gi|698841150|emb|LK020694.1|	1.82152e-05	55.3874
CTACCTTGCGTTATGCGAAATCAACGGACG	Streptococcus phage Javan536, complete genome	gi|1608085712|gb|MK448980.1|	0.401216	41.8621
CTTCCAAGGTTCTCCTTGGATC	PREDICTED: Populus trichocarpa uncharacterized LOC7461771 (LOC7461771), mRNA	gi|1375843211|ref|XM_002302552.3|	0.401216	40.9604
AAGATAGCTACAATTGCGTCCCAAATGCTT	Streptococcus phage IPP36, complete genome	gi|1103789046|gb|KY065476.1|	0.401216	41.8621
ACAGGAGAAGAAGCAGCGAACCGAATTT	Streptococcus virus MS1, complete genome	gi|1190795173|gb|KY629621.2|	0.000221906	51.7806
GAAAACTGCATGCCGTCAATTTTTTTGATA	Streptococcus phage CHPC1109, complete genome	gi|1524747517|gb|MH937505.1|	0.000774529	50.8789
GATTTATTAAATGAAGCCGATGATGA	Rheinheimera sp. LHK132 chromosome, complete genome	gi|1546439273|gb|CP034683.1|	1.40038	39.157
TTTGCATAACCTGTTTTCAAT	Flavobacteriaceae bacterium UJ101, complete genome	gi|1102952253|gb|CP016269.1|	1.40038	39.157
TCCGTGTATACACACAATTTG	PREDICTED: Struthio camelus australis mitogen-activated protein kinase 1 (MAPK1), mRNA	gi|697444546|ref|XM_009666752.1|	1.40038	39.157
TCCTCAACTATGTCAATATCTTCACGGCCT	Streptococcus phage Javan247, complete genome	gi|1608071306|gb|MK448715.1|	0.000774529	50.8789
TACGCCCCAAACGCTCATAGCGAGAAAGT	Taylorella equigenitalis strain NCTC11184 genome assembly, chromosome: 1	gi|1539951760|emb|LR134346.1|	1.40038	40.0587
GAGCTTCTGCAGCTCTATCCCGTCTAGCTA	Streptococcus pseudopneumoniae IS7493, complete genome	gi|341932553|gb|CP002925.1|	1.82152e-05	55.3874
GGACTCGCTAGAGAACAGGCAGAAAGCCAT	Streptococcus phage Javan246, complete genome	gi|1608080418|gb|MK448884.1|	0.000774529	50.8789
ATTGGACGAGTATATAGGCATCTTGTAT	Crassostrea gigas genome assembly, linkage group: LG3	gi|1810186828|emb|LR761636.1|	1.40038	39.157
ATAGCTTCCCAAACCTTGTTAGGCTCATCA	Streptococcus phage Javan536, complete genome	gi|1608085712|gb|MK448980.1|	0.401216	41.8621
CCTTAATCGATACGTGGCATGACCACAG	Streptococcus phage Javan350, complete genome	gi|1608082066|gb|MK448915.1|	0.0094357	47.2722
ATGGTAGACCGATTATCAGAAGATCATGATA	Fictibacillus phosphorivorans strain G25-29, complete genome	gi|1026250285|gb|CP015378.1|	1.40038	40.0587
CTTGCGGACGTGCGTAAGGCTTTAGCAA	Streptococcus virus MS1, complete genome	gi|1190795173|gb|KY629621.2|	0.0094357	47.2722
ATAAAACCAGAAATGTTGATGGTGTGAACCA	Crassostrea gigas strain QD chromosome 5	gi|1812775970|gb|CP048843.1|	0.401216	40.9604
CGCAAGAACCTTATACACCTTCAACCTA	Streptococcus virus MS1, complete genome	gi|1190795173|gb|KY629621.2|	0.0094357	47.2722
TCGAAGACTTCGATATCGACTTCA	Rhizobium leguminosarum bv. trifolii CB782, complete genome	gi|574588616|gb|CP007067.1|	0.0329338	44.5672
CTAACCGGTCGTTAAATGTTAATAACAC	Aphantopus hyperantus genome assembly, chromosome: 20	gi|1810187172|emb|LR761667.1|	4.88781	38.2554
GAAATCACAGTTAAGAAAACACCGAACTA	Streptococcus phage Cp-7, complete genome	gi|1631945938|ref|NC_042114.1|	0.00270337	49.0756
TACATCTAGATATCAATGTTACCCTGATAG	Streptococcus sp. VT 162, complete genome	gi|783043705|gb|CP007628.2|	0.0094357	46.3705
TAACGTGTTCAAGTTATAACGTTATCG	Cottoperca gobio genome assembly, chromosome: 21	gi|1537016563|emb|LR131929.1|	4.88781	37.3537
GAGTAAATAATTAAGAAAGGAAACAT	Tetrahymena thermophila SB210 AMP-binding enzyme family protein partial mRNA	gi|829172653|ref|XM_001016973.2|	0.11495	43.6655
ACCAAGCTCGACATAACTTTCATAAAGACG	Streptococcus mitis phage SM1,complete genome	gi|32441581|gb|AY007505.3|	0.401216	41.8621
GGTTGGATGTTGGTCTCTACAAGATTTCAG	Streptococcus phage Javan539, complete genome	gi|1608075962|gb|MK448800.1|	1.82152e-05	55.3874
AGCAAGGGCAGATTAGATTTGCT	Sciurus vulgaris genome assembly, chromosome: 15	gi|1777376692|emb|LR738626.1|	4.88781	38.2554
GACATGGTTGTTCAAGGGCTAAGTCCAGC	Streptococcus suis isolate S10 genome assembly, chromosome: 1	gi|1777376705|emb|LR738721.1|	1.40038	40.0587
AATGCAAACAGTCAAAATCCATTGCCTGAG	Streptococcus phage PH15, complete genome	gi|190014409|emb|FM163528.1|	0.0094357	46.3705
TGGTACAGGGACAATCACTCTAGTATTTGA	Streptococcus oralis subsp. dentisani strain F0392 chromosome, complete genome	gi|1708318049|gb|CP034442.1|	0.401216	41.8621
ATGCTTGTATTCGCTTTATGGAAATCCTC	Streptococcus phage IPP25, complete genome	gi|1103786538|gb|KY065466.1|	6.35772e-05	53.584
TTCAAAAGAACTTGTCAAGTACA	Arabidopsis thaliana genome assembly, chromosome: 5	gi|1839133139|emb|LR782546.1|	0.11495	42.7638
TAATGCTACATCTCAAAGGATGATCCCAGA	Streptococcus phage CHPC879, complete genome	gi|1524747192|gb|MH937468.1|	1.82152e-05	55.3874
TGGAAATCCCTTATATCGACAAATACGTTA	Streptococcus thermophilus strain JIM 8230 CRISPR repeat sequence	gi|71063995|gb|DQ072994.1|	0.000774529	50.8789
CAAGACCTTGACCCATGTAAGCACCGGCTG	Streptococcus salivarius strain FDAARGOS_259 chromosome, complete genome	gi|1348284726|gb|CP020451.2|	1.82152e-05	55.3874
CCATGCCAAGAGACATCAGAGTAGTCGATA	Haloarcula sp. JP-L23 plasmid unnamed3, complete sequence	gi|1822686191|gb|CP050017.1|	0.401216	41.8621
AAAATGATGTATCGGTTCGATTTGAAGAGA	Streptococcus oralis strain NCTC11427 genome assembly, chromosome: 1	gi|1539918113|emb|LR134336.1|	0.000774529	50.8789
ATAAATACGGGGACAGCTTTATCAAAAGTG	Streptococcus phage Javan350, complete genome	gi|1608082066|gb|MK448915.1|	1.82152e-05	55.3874
TTAAGTATTTATACATATTCTTCATTT	Ichthyophthirius multifiliis hypothetical protein (IMG5_201970) mRNA, complete cds	gi|471218858|ref|XM_004023915.1|	0.401216	40.9604
CGATTTCTTTAGTTGTTAACTCTC	Scophthalmus maximus chromosome 4	gi|1395227930|gb|CP026246.1|	1.40038	40.0587
ATTGGTCGCAAGCAGATGAAG	Uncultured virus clone CG144, complete genome	gi|1321243383|gb|KY487814.1|	1.40038	39.157
TGCCAGTCAAGATGTTGGATCACCTCCTAA	Streptococcus australis strain NCTC5338 genome assembly, chromosome: 1	gi|1654236162|emb|LR594040.1|	0.000774529	50.8789
TCAGTAATGTGTTTGAATCCATGCCGATCA	Streptococcus phage Javan330, complete genome	gi|1608081740|gb|MK448909.1|	1.82152e-05	55.3874
TTTGCCGCAGCTAGTCGAATATTAGGTA	Streptococcus virus MS1, complete genome	gi|1190795173|gb|KY629621.2|	0.000221906	51.7806
TATAACATATTACCGGGTAATACGCAACCC	Streptococcus virus MS1, complete genome	gi|1190795173|gb|KY629621.2|	1.82152e-05	55.3874
GTATTCTGTGAACAAGCGAATGTC	Gouania willdenowi genome assembly, chromosome: 15	gi|1539176531|emb|LR131987.1|	1.40038	40.0587
TTAATGATGAGAAAAAGCGGGAAC	Bacteroidales bacterium CF, complete genome	gi|548725601|gb|CP006772.1|	1.40038	40.0587
ATTAAAGGAGAAGTAACAACATGGTAGTAA	Streptococcus phage Javan539, complete genome	gi|1608075962|gb|MK448800.1|	0.000774529	50.8789
GGAGGATTTGAAGGCTAATGAAGAAGCTAT	Streptococcus salivarius strain 5M6c salivaricin D gene locus, complete sequence	gi|371671687|gb|JN564797.1|	0.0094357	46.3705
TTTCATGCCCTTATCTTCATAA	PREDICTED: Pecten maximus uncharacterized LOC117325472 (LOC117325472), transcript variant X3, mRNA	gi|1835487332|ref|XM_033881692.1|	0.401216	40.9604
CTATTGAATCTATCAACAGTTTT	Denticeps clupeoides genome assembly, chromosome: 10	gi|1591613402|emb|LR535822.1|	0.11495	42.7638
AAAGGTTTTCATCAGTATGCTCAATA	Cottoperca gobio genome assembly, chromosome: 6	gi|1537016570|emb|LR131936.1|	0.114927	43.6655
GGTCGCTCTGGATCTCAATCAATCACTGAT	Streptococcus phage Javan355, complete genome	gi|1608072449|gb|MK448738.1|	0.401216	41.8621
TATAAGCTACCATTTTGAAAGTATTGAA	Mus musculus chromosome 3, clone RP24-553A12, complete sequence	gi|56790382|gb|AC120880.8|	0.11495	42.7638
TCCGTCCTAGTGAGGGGCTTTCAAGTCCTA	Streptococcus phage Javan345, complete genome	gi|1608072191|gb|MK448733.1|	0.000774529	50.8789
TGCAGCTCGTTGATAGCGTCGTTCTTGTTG	Uncultured Caudovirales phage clone 3S_14, partial genome	gi|1219999470|gb|MF417874.1|	0.0094357	46.3705
TGCTTTACGCGTTGGATGTAAAGTCACC	Vibrio sp. dhg chromosome 2, complete sequence	gi|1468767926|gb|CP028944.1|	0.11495	42.7638
CTCCAACTTTTAGAACTCTCATACATTCTT	Streptococcus pneumoniae strain 4496 genome assembly, chromosome: 1	gi|1539176522|emb|LR129840.1|	1.82152e-05	55.3874
AAAAACGGACACCGTGCACAGAA	Lateolabrax maculatus linkage group 10 sequence	gi|1559969747|gb|CP032607.1|	4.88781	38.2554
TACCCTGATGTCTAGCCAATAAAGAGGCTC	Streptococcus phage Javan316, complete genome	gi|1608081486|gb|MK448904.1|	1.82152e-05	55.3874
AACTAGTCAAAATTGGCGACCTA	Gossypium hirsutum cultivar TM1 chromosome A11	gi|1253338738|gb|CP023743.1|	4.88781	38.2554
ATAAGAATTGGTTTGATGGTTGGGAAAACT	Streptococcus phage Javan536, complete genome	gi|1608085712|gb|MK448980.1|	1.82152e-05	55.3874
ATCACCTCTAACTATGTCACC	PREDICTED: Setaria viridis peptidyl-prolyl cis-trans isomerase CYP21-1-like (LOC117844672), mRNA	gi|1845118852|ref|XM_034725425.1|	1.40038	39.157
ATATGGGTGATACGGTCAATCTCAAGAGCT	Streptococcus phage Javan366, complete genome	gi|1608082245|gb|MK448918.1|	1.82152e-05	55.3874
AGCATCAATGGGCGCTTTGTTAA	Plesiomonas shigelloides strain FDAARGOS_725 chromosome	gi|1829991817|gb|CP050969.1|	4.88781	38.2554
GTCATCGAGCAGAAGAACGTCGGAGG	Microbacteriaceae bacterium WY83 chromosome, complete genome	gi|1832644234|gb|CP051299.1|	1.40067	39.157
TATTGACGTAACGAAAAGGGCG	Mastacembelus armatus genome assembly, chromosome: 1	gi|1591613415|emb|LR535833.1|	0.401216	40.9604
TTGGCTTCAGAACCAGTTTCGCGT	Candidatus Endolissoclinum faulkneri L2, complete genome	gi|425857179|gb|CP003539.1|	1.40038	40.0587
TTCACCTTCTAAGGCGTAGTTATCGTAGTA
GATTTCTAAATCCCAATACTCCAAAGCGTG	Streptococcus virus MS1, complete genome	gi|1190795173|gb|KY629621.2|	1.82152e-05	55.3874
TTTCTTTTAAGAAAGTTGCTTTTGATCTCT	PREDICTED: Papio anubis glutamate metabotropic receptor 7 (GRM7), transcript variant X14, misc_RNA	gi|1777297872|ref|XR_004181802.1|	0.401216	41.8621
GTCTAGTCGCTGGGATAAGTTCCGAAGTC	Streptococcus pneumoniae putative prophage sequence, isolate R34-3131	gi|698841150|emb|LK020694.1|	6.35772e-05	53.584
GGTTAAAATTTTCCCCTTTTAAGAGTATG	Sciurus carolinensis genome assembly, chromosome: 13	gi|1777376555|emb|LR738603.1|	1.40038	40.0587
ACAGTAAAAAAGGAATGGGAGCCACGGATT	Streptococcus phage Javan268, complete genome	gi|1608080827|gb|MK448892.1|	1.82152e-05	55.3874
CGGTAGTAATAACCACCATAATAACCACC	Streptococcus phage CHPC927, complete genome	gi|1524745671|gb|MH937471.1|	0.032927	44.5672
TGGAAACTAAGAAATGCAATAGAGTGGAAG	Streptococcus thermophilus strain N4L genome assembly, chromosome: 1	gi|1418348883|emb|LS974444.1|	1.82152e-05	55.3874
ATTTTCAGGTGAATACGATTATT	Pecten maximus genome assembly, chromosome: 6	gi|1777376484|emb|LR736843.1|	4.88781	38.2554
CTCTGACATTTCTGCGACGCTGAA	Enterobacteriaceae bacterium bta3-1, complete genome	gi|764039757|gb|CP004083.1|	1.40038	40.0587
ATCTTCAAGCCCATTCTTCTTCTGGAA	Streptococcus phage Javan374, complete genome	gi|1608082408|gb|MK448921.1|	0.0329338	45.4688
ATTAACACTTCTAGTCAGTAA	Cyprinus carpio genome assembly common carp genome, scaffold: LG5, chromosome: 5	gi|685042184|emb|LN590709.1|	1.40038	39.157
TGGTTTCTTTGAGTTTGATGGTGCTG	Cottoperca gobio genome assembly, chromosome: 2	gi|1537016561|emb|LR131927.1|	0.11495	43.6655
CATCTTCGTCATTTAAATCTTTTCT	Arcobacter suis CECT 7833 chromosome, complete genome	gi|1474790806|gb|CP032100.1|	0.401216	41.8621
TCATCCTGAGTATGAAAAAGTCCAATGCTC	Streptococcus phage Javan318, complete genome	gi|1608081538|gb|MK448905.1|	0.000774529	50.8789
AACCCAAAACGCCCTTAATCTGTGCTATTC	Streptococcus salivarius strain FDAARGOS_259 chromosome, complete genome	gi|1348284726|gb|CP020451.2|	0.000774529	50.8789
AGGTTCAATATACTAGTACCACTCTAACAG	Streptococcus pneumoniae strain NT_110_58, complete genome	gi|745811785|gb|CP007593.1|	0.401216	41.8621
AAGCAAGAGAGTTATCTCCTTGGA	Paenibacillus odorifer isolate MGYG-HGUT-02414 genome assembly, chromosome: 1	gi|1721134196|emb|LR698998.1|	1.40067	40.0587
TGCAGTCTTTGTTAGATGGG	PREDICTED: Equus caballus alkylglycerone phosphate synthase (AGPS), transcript variant X4, misc_RNA	gi|1333586700|ref|XR_002801233.1|	4.88781	37.3537
TCCCTCAAGCCTTTGCCCAAGGC	PREDICTED: Corvus moneduloides regulator of G protein signaling 10 (RGS10), transcript variant X4, mRNA	gi|1799858309|ref|XM_032116386.1|	4.88781	38.2554
TCTTTATTATGTATGACGACGGCGCGACTA
TTTTAGAAAATCCTCTAGGCTAGTGTTTA	Streptococcus phage SOCP, complete genome	gi|656633804|gb|KJ617393.1|	1.40067	40.0587
TCAATCCAACATTTTCATCCATTGCTTTTC	Streptococcus phage Javan336, complete genome	gi|1608081795|gb|MK448910.1|	0.000774529	50.8789
ACAGAGAGGACGGAGAGACATTCTTTA	Thalassophryne amazonica genome assembly, chromosome: 20	gi|1752420215|emb|LR722985.1|	0.401216	40.9604
TGTTTCAGATGATGGTGATGTTTCA	PREDICTED: Cottoperca gobio LanC like 2 (lancl2), mRNA	gi|1678744574|ref|XM_029457937.1|	0.401216	41.8621
AGACTGTGGATGAGTTGAAAGAGACAAGTC	Streptococcus phage Javan366, complete genome	gi|1608082245|gb|MK448918.1|	1.82152e-05	55.3874
CAGTCATTGTTTGGGATGACTGG	Cottoperca gobio genome assembly, chromosome: 24	gi|1537016566|emb|LR131932.1|	4.88781	38.2554
TTAATCTATCCCAACCTTCCTTGATGTC	Homo sapiens Bardet-Biedl syndrome 5 (BBS5), RefSeqGene on chromosome 2	gi|224922776|ref|NG_011567.1|	4.88781	38.2554
TAGTAACCGTACCTTTAAATA	Salmo trutta genome assembly, chromosome: 13	gi|1614056726|emb|LR584428.1|	1.40038	39.157
TTAGGTCTAGGGGGGCTAGTAAG	Epichloe festucae Fl1 chromosome 1, complete sequence	gi|1519333057|gb|CP031385.1|	4.88882	38.2554
ATTAGAAGAAGACTTCTTCTATGTACTTGA	Streptococcus virus MS1, complete genome	gi|1190795173|gb|KY629621.2|	0.0094357	46.3705
AGAAGAAGAGGAAAAGATGGGATTT	Vitis vinifera contig VV78X138344.6, whole genome shotgun sequence	gi|147793999|emb|AM424199.2|	0.0094357	46.3705
ACCATATTGTCGATATAGTACCCTGTTA	Streptococcus phage Cp-7, complete genome	gi|1631945938|ref|NC_042114.1|	0.000221906	51.7806
AATATTATTTTGTGCAAAACAGTTG	PREDICTED: Carassius auratus peroxisomal membrane protein 11A-like (LOC113061617), transcript variant X2, mRNA	gi|1469160356|ref|XM_026230894.1|	0.401298	41.8621
ACTTTATTATTTGTTAATGTCTCTATA	Sphaeramia orbicularis genome assembly, chromosome: 5	gi|1695378291|emb|LR597462.1|	0.401216	40.9604
CGACGAATGAACGAAAGCGCCGCA	PREDICTED: Bombus impatiens uncharacterized LOC117151370 (LOC117151370), transcript variant X3, ncRNA	gi|1829711905|ref|XR_004461239.1|	1.40009	40.0587
AAGAAGATATTAAACAAATTCTT	Spiroplasma taiwanense CT-1, complete genome	gi|525040344|gb|CP005074.1|	0.11495	42.7638
TTAAACTACAAGGAGGATATAGATTTTTCT	Streptococcus australis strain NCTC5338 genome assembly, chromosome: 1	gi|1654236162|emb|LR594040.1|	1.82152e-05	55.3874
AAGACCTTGGTCATGACGACTGATAACGGC	Streptococcus sp. oral taxon 431, complete genome	gi|987460635|gb|CP014264.1|	1.82152e-05	55.3874
TTTTCAATGATTGAAAGCCCATAACTAACA	Streptococcus thermophilus strain JIM 71 CRISPR repeat sequence	gi|71064002|gb|DQ073001.1|	1.82152e-05	55.3874
CCACTAATGCGGACGGCAGAAAGAACGGTG	Streptococcus phage Javan536, complete genome	gi|1608085712|gb|MK448980.1|	1.82152e-05	55.3874
TTAGCGGTGATTGGAATAGAATAAGCGAAT	Streptococcus thermophilus strain DGCC66 CRISPR1 locus genomic sequence	gi|134103907|gb|EF434500.1|	1.82152e-05	55.3874
GAATCTGGTTTTATACCACGGATCAAA	PREDICTED: Orbicella faveolata uncharacterized LOC110058974 (LOC110058974), mRNA	gi|1176101150|ref|XM_020765641.1|	0.401216	40.9604
CGGTGGGGCGTTGGGTGCACGTTGA	Streptococcus salivarius strain FDAARGOS_259 chromosome, complete genome	gi|1348284726|gb|CP020451.2|	0.0094357	46.3705
TTGCTTAATTCCTTTTGATTTA	PREDICTED: Pan troglodytes prostaglandin F receptor (PTGFR), mRNA	gi|1367107359|ref|XM_513513.6|	0.401216	40.9604
GGTCTGCTAGGTATTCAAGATAGCGAACCA	Streptococcus phage Cp-7, complete genome	gi|1631945938|ref|NC_042114.1|	0.000774529	50.8789
TTTTAAATAAAAATGAACGATAT	Sphaeramia orbicularis genome assembly, chromosome: 24	gi|1695378335|emb|LR597480.1|	0.11495	42.7638
TACACCAAATTCGGCGATTTTGTAAACAAG	Streptococcus virus MS1, complete genome	gi|1190795173|gb|KY629621.2|	1.82152e-05	55.3874
CAAAGACCGCTGGAACGTGGAAACAAGACA	Streptococcus phage SOCP, complete genome	gi|656633804|gb|KJ617393.1|	0.0094357	46.3705
GAATCTTGAAATGTGCGAAAAA	PREDICTED: Lactuca sativa membrane-anchored ubiquitin-fold protein 3-like (LOC111919561), mRNA	gi|1340488667|ref|XM_023915139.1|	0.401216	40.9604
AATTTCTCTTTTGTTATCTCCCAAACACT	Mus musculus BAC clone RP23-169G13 from chromosome 15, complete sequence	gi|45237322|gb|AC124561.3|	0.0329338	44.5672
TGTAATAATAGCTCAAAATGCATGATGG	Pecten maximus genome assembly, chromosome: 5	gi|1777376483|emb|LR736842.1|	0.11495	42.7638
AAGAACCAAGTACGCCAGAACAACAAGAGC	Streptococcus virus MS1, complete genome	gi|1190795173|gb|KY629621.2|	1.82152e-05	55.3874
AGTTTGGGTCAGATTGTCGTGCTTTGGT	Streptococcus oralis subsp. dentisani strain F0392 chromosome, complete genome	gi|1708318049|gb|CP034442.1|	0.0094357	47.2722
TTCATGGATTTGTTAAATACGCAGCTCTTC	Streptococcus virus MS1, complete genome	gi|1190795173|gb|KY629621.2|	1.82152e-05	55.3874
AAATCTGTGTTAAACATGGACTGGAGCC	Gouania willdenowi genome assembly, chromosome: 24	gi|1539176533|emb|LR131989.1|	0.11495	42.7638
GCAAACCCCGTTGGGGTTTGCAA	Pseudomuriella schumacherensis strain SAG 2137 mitochondrion, complete genome	gi|673540179|gb|KJ806273.1|	4.88781	38.2554
TACCGCAGATAATAGCCGGGCGTTTGTCGT	Streptococcus virus MS1, complete genome	gi|1190795173|gb|KY629621.2|	1.82152e-05	55.3874
AAATCTCGTAGTTAGTACAGTAGGTTTCAA	Streptococcus phage CHPC919, complete genome	gi|1524745578|gb|MH937469.1|	1.82152e-05	55.3874
AGGAAAAAACCCAAACAACCCAAAATGTTA	Streptococcus thermophilus strain DGCC66 CRISPR1 locus genomic sequence	gi|134103907|gb|EF434500.1|	1.82152e-05	55.3874
AGCTTTTCTGAAATAGCACTCAACTTCTCA	Streptococcus pneumoniae strain 2245STDY5775553 genome assembly, chromosome: 1	gi|1601502709|emb|LR536833.1|	1.82152e-05	55.3874
ATGATTCGGATTCTGAAGTCAGGAAAT	Trichoplax adhaerens hypothetical protein (TRIADDRAFT_59075), partial mRNA	gi|196010276|ref|XM_002114967.1|	0.401298	40.9604
TCTCCTCCGACATAATCTTTTGTCTTTCCG	Streptococcus thermophilus strain JIM 71 CRISPR repeat sequence	gi|71064002|gb|DQ073001.1|	1.82152e-05	55.3874
CCTTCTTTTTTTCAAAAAAGTGTCACAT	Crassostrea gigas genome assembly, linkage group: LG7	gi|1810186835|emb|LR761640.1|	0.0094357	47.2722
TGTAATCGGTGCGGTATTCTTGTCTACAGT	Streptococcus phage CHPC1036, complete genome	gi|1524746201|gb|MH937490.1|	1.82152e-05	55.3874
AGACATTATCATATTAAAACGCTCA	Pan troglodytes BAC clone CH251-278J22 from Y, complete sequence	gi|40254127|gb|AC147144.2|	0.401216	41.8621
TTTTACTTTAGGTGACGTGTAAATCTTAAA	Streptococcus australis strain NCTC5338 genome assembly, chromosome: 1	gi|1654236162|emb|LR594040.1|	0.000774529	50.8789
GTCGCAGTCTTCAAACTCTGACCGTCAAAT	Streptococcus phage Javan316, complete genome	gi|1608081486|gb|MK448904.1|	0.000774529	50.8789
ATTATGACGTGACTATCACAGCCAACTCTG	Streptococcus phage Javan371, complete genome	gi|1608072704|gb|MK448743.1|	0.0094357	46.3705
AAAAACTTTATGCTATCCGTGTCAGTATAT	Streptococcus thermophilus strain JIM 71 CRISPR repeat sequence	gi|71064002|gb|DQ073001.1|	1.82152e-05	55.3874
ATGTGTTCAACTCAATCGGTACCGCAGCTC	Streptococcus salivarius strain FDAARGOS_259 chromosome, complete genome	gi|1348284726|gb|CP020451.2|	1.82152e-05	55.3874
TTATTGACTATGACAAGCTAGACACATTCA	Streptococcus phage Cp-7, complete genome	gi|1631945938|ref|NC_042114.1|	1.82152e-05	55.3874
ACTTGCGGAAGTCTCTTATACAGACCTT	Streptococcus phage Cp-1 DNA, complete genome	gi|2288892|emb|Z47794.1|	0.11495	42.7638
ACCGCTGTAAAATCCAGCGCAGGATCGTTG	Streptococcus pneumoniae strain 2245STDY6092949 genome assembly, chromosome: 1	gi|1578254990|emb|LR216055.1|	0.0094357	46.3705
AACCTTGACAAAGTGGCGCTAGACTTGGCA	Streptococcus phage SOCP, complete genome	gi|656633804|gb|KJ617393.1|	0.0094357	46.3705
CCACTAATGATGGAAATGTTGAATACGGT	Streptococcus phage Javan306, complete genome	gi|1608081310|gb|MK448901.1|	6.35772e-05	53.584
CTACAGAATGCAAGCGAAGCTTA	Bacteriovorax stolpii strain AC01 chromosome, complete genome	gi|1700689994|gb|CP030035.1|	4.88882	38.2554
CTTTCATAGTTGTTACGAAATGTTTGGCAT	Streptococcus thermophilus strain JIM 71 CRISPR repeat sequence	gi|71064002|gb|DQ073001.1|	1.82152e-05	55.3874
TCCACATGATTACAAAGCCACGCAAGACCT	Streptococcus thermophilus strain JIM 71 CRISPR repeat sequence	gi|71064002|gb|DQ073001.1|	1.82152e-05	55.3874
CGATGAAGTGCAGGAACTTCTCGGACTTA	Streptomyces galilaeus strain ATCC 14969 chromosome, complete genome	gi|1751391628|gb|CP023703.1|	1.40067	40.0587
TTCTGGAACTAAAACTGAAGTTACTGCTG	PREDICTED: Tachysurus fulvidraco beta-1,3-galactosyltransferase 2-like (LOC113657060), mRNA	gi|1520568288|ref|XM_027168604.1|	0.0329338	44.5672
AATAGTAATATCATGATAATAGAGATAA	Chanos chanos genome assembly, chromosome: 7	gi|1721134131|emb|LR697112.1|	0.11495	42.7638
TGAAGAATTGGGAGGGCGTGGAC	Vigna angularis var. angularis DNA, chromosome 4, almost complete sequence, cultivar: Shumari	gi|965668308|dbj|AP015037.1|	4.88781	38.2554
ATTCAATCGCTGAAGAAGAATCCTTATCT	Streptococcus phage Javan345, complete genome	gi|1608072191|gb|MK448733.1|	0.0329338	44.5672
TTGGCGCTGGTGCCTATGTAGTCCAGTT	Sphingorhabdus sp. IMCC1753 chromosome	gi|1785974740|gb|CP035733.1|	4.88781	38.2554
CAGATAGCTTACTTTCACTGTCC	Aquila chrysaetos chrysaetos genome assembly, chromosome: 5	gi|1698049976|emb|LR606185.1|	4.88781	38.2554
TCAAAGATGTGGTGAAGCCGACAAGGAAAG	PREDICTED: Tarenaya hassleriana uncharacterized LOC104799900 (LOC104799900), ncRNA	gi|729301258|ref|XR_769641.1|	1.40038	39.157
TTTGTTCCCATTTGATAACGTTCCTCCCTT	Streptococcus phage CHPC929, complete genome	gi|1524745760|gb|MH937473.1|	1.82152e-05	55.3874
GGGCTTGAGCATCAAACCTAGTT	Sporisorium graminicola uncharacterized protein (EX895_002637), partial mRNA	gi|1701849889|ref|XM_029883235.1|	4.88781	38.2554
GCAGACATTGGCTCAACAAGTGATTATGAA	Streptococcus phage CHPC1109, complete genome	gi|1524747517|gb|MH937505.1|	1.82152e-05	55.3874
ACAAAAGCACTGCCACCTATAGAAGCATTT	Streptococcus thermophilus strain JIM 71 CRISPR repeat sequence	gi|71064002|gb|DQ073001.1|	1.82152e-05	55.3874
ATAACTGAAGGATAGGAGCTTGTAAAGTCT	Streptococcus thermophilus strain DGCC 7710 chromosome, complete genome	gi|1311090514|gb|CP025216.1|	1.82152e-05	55.3874
ACAACTTCGCGCTAAAGGTTA	Schizosaccharomyces octosporus yFS286 3'-5' exonuclease for RNA 3' ss-tail partial mRNA	gi|891569450|ref|XM_013164157.1|	1.40038	39.157
GGATTTGCTGATAGTCCACATTATC	Streptococcus phage SOCP, complete genome	gi|656633804|gb|KJ617393.1|	0.0094357	46.3705
AGTGCCATAACTTAAAGACGATTTG	PREDICTED: Crassostrea virginica uncharacterized LOC111108094 (LOC111108094), transcript variant X3, mRNA	gi|1242836526|ref|XM_022443661.1|	0.401216	41.8621
ACGGTGGGCTATGGGTGCGGATTGAAGCA	Streptococcus phage Javan536, complete genome	gi|1608085712|gb|MK448980.1|	6.35772e-05	53.584
CTTCTACAGCAGTTTAAGACACATTATCAT	Streptococcus thermophilus strain DGCC66 CRISPR1 locus genomic sequence	gi|134103907|gb|EF434500.1|	1.82152e-05	55.3874
AACCCTTGACCGTTACTAAGTTATTGACAT	Streptococcus phage Javan308, complete genome	gi|1608081362|gb|MK448902.1|	0.000774529	50.8789
AAACTGAAAACAACACAGACAATTCAACAA	Streptococcus thermophilus strain DGCC7984 CRISPR1 locus genomic sequence	gi|134103908|gb|EF434501.1|	1.82152e-05	55.3874
CGATTTGCAATATGATGATATTGATGAATT	Streptococcus thermophilus strain JIM 71 CRISPR repeat sequence	gi|71064002|gb|DQ073001.1|	1.82152e-05	55.3874
GAACAGTGACAGTGACTTTTTCTTCACC	Streptococcus virus MS1, complete genome	gi|1190795173|gb|KY629621.2|	0.00943764	47.2722
TTTAGTCCAGCGGCTACCACTTGCGCTTTA	Streptococcus virus MS1, complete genome	gi|1190795173|gb|KY629621.2|	0.000774529	50.8789
AGTTGTTACTGATAGAACCGACGCGCT	Takifugu rubripes genome assembly, chromosome: 11	gi|1610705305|emb|LR584241.1|	0.401216	40.9604
CTTTCCCATATTCCTTCTGTGATGAT	PREDICTED: Phascolarctos cinereus coiled-coil domain containing 177 (CCDC177), mRNA	gi|1190420442|ref|XM_021004846.1|	0.11495	43.6655
GAAGACCAAAATTTGACAATGAGTCCTGC	Streptococcus thermophilus strain JIM 71 CRISPR repeat sequence	gi|71064002|gb|DQ073001.1|	6.35903e-05	53.584
TTTAGATATTACTTTCACATAATGAGTTA	Streptococcus phage Javan366, complete genome	gi|1608082245|gb|MK448918.1|	6.35903e-05	53.584
TGACCGAAATTTACATGAAGCAAATCCTG	Neisseria gonorrheae MS11 encoding N-4 cytosine-specific methyltransferase	gi|12697189|emb|AJ004687.2|	6.35772e-05	53.584
CTCTTATCAAACAACAGGCTTTGAAC	Providencia sp. 1701091 chromosome, complete genome	gi|1817317456|gb|CP042860.1|	1.40038	39.157
CACTGAAACAGTCCTCAGATGTTGGT	PREDICTED: Haplochromis burtoni uncharacterized LOC102294888 (LOC102294888), ncRNA	gi|554854298|ref|XR_316767.1|	1.40038	39.157
CGCCCCGTCAATATGAGTTATTCAGGTATG	Streptococcus phage SOCP, complete genome	gi|656633804|gb|KJ617393.1|	0.0094357	46.3705
TTTAGCATCTTCTTCAGCCGCTGGCACAAG	Streptococcus sanguinis strain NCTC11085 genome assembly, chromosome: 1	gi|1403309872|emb|LS483346.1|	0.0094357	46.3705
AAAAAAACGAACGAGACTCGCTTCCTATCA	Streptococcus mitis strain SK637 chromosome, complete genome	gi|1612126230|gb|CP028415.1|	1.82077e-05	55.3874
TATCTGTTGAATATTGTTCCAATAT	Canis lupus familiaris breed Labrador retriever chromosome 02a	gi|1828350079|gb|CP050574.1|	0.401216	41.8621
AAGCAAAAGGTTCTTCTGGATTGGTCGGAG	Streptococcus australis strain NCTC5338 genome assembly, chromosome: 1	gi|1654236162|emb|LR594040.1|	1.82152e-05	55.3874
GAATCAAGACAGTAGCTCAACAACAAGA	Streptococcus phage SW27, complete genome	gi|1500763206|gb|MH892373.1|	4.88882	38.2554
AATCCTGATGTTTTCTCCACTCATGCTTTT	Streptococcus phage Javan331, complete genome	gi|1608072134|gb|MK448732.1|	0.000774529	50.8789
AGCTGTATAGGCCTTCAGCCCTTCAC	Aquila chrysaetos chrysaetos genome assembly, chromosome: 3	gi|1698049954|emb|LR606183.1|	1.40038	39.157
ATGCTCTTGGCGACTATCTCATGGAGCGTG	Streptococcus thermophilus strain DGCC66 CRISPR1 locus genomic sequence	gi|134103907|gb|EF434500.1|	1.82152e-05	55.3874
TACAATCACAGCGACATCTAATAAGTCAGA	Streptococcus phage Cp-7, complete genome	gi|1631945938|ref|NC_042114.1|	0.000774529	50.8789
ATTATATTTAAGTTGTAAATGTTGCTTTTC	Streptococcus thermophilus strain JIM 71 CRISPR repeat sequence	gi|71064002|gb|DQ073001.1|	1.82152e-05	55.3874
TGTTCTCATAAATTGCCTTTCCTTTTTATG	Streptococcus phage SWK6, complete genome	gi|1500766644|gb|MH892382.1|	1.82152e-05	55.3874
TATTCTTCAATGAATTTGATAAGAATATCC	Streptococcus satellite phage Javan431, complete genome	gi|1608038362|gb|MK448493.1|	0.000774529	50.8789
TTTAGGTCATGCTTTTGCAAAAAA	Aphantopus hyperantus genome assembly, chromosome: 22	gi|1810187174|emb|LR761669.1|	1.40038	40.0587
TCGAATATCTGTTGGCTAGAAGCTT	Messor piceus isolate 8784mes ultra conserved element locus uce-412 genomic sequence	gi|692927302|gb|KM420779.1|	4.88781	37.3537
CAGTGTCTAATGTATTCTCAAGGTCAAGAT	Streptococcus phage Dp-1, complete genome	gi|314912616|gb|HQ268735.1|	0.000774529	50.8789
GATATCTAGTATAACGCTATCAGAA	PREDICTED: Saccoglossus kowalevskii dynein heavy chain 5, axonemal-like (LOC102801674), mRNA	gi|585673544|ref|XM_006818369.1|	4.88781	37.3537
ATTTCATTAGTAGCTTGATAAATGTTTCTA	Streptococcus thermophilus strain JIM 71 CRISPR repeat sequence	gi|71064002|gb|DQ073001.1|	1.82152e-05	55.3874
TTTAGATGCTAGTCCTAAGACTGTAGAGAC	Streptococcus thermophilus strain JIM 71 CRISPR repeat sequence	gi|71064002|gb|DQ073001.1|	1.82152e-05	55.3874
TTTTCTTTTGTTTCAGTAGAAGATGCTA	Plectropomus leopardus DNA, chromosome 17, nearly complete sequence	gi|1811248763|dbj|AP022716.1|	0.11495	42.7638
GAAAATACTATACTTTAAAAGAAATTTTAA	Streptococcus thermophilus strain JIM 71 CRISPR repeat sequence	gi|71064002|gb|DQ073001.1|	1.82152e-05	55.3874
AGCGTTTGAGCTGACCCGTTTTGACCACCA	Streptococcus phage SOCP, complete genome	gi|656633804|gb|KJ617393.1|	0.0094357	46.3705
AAATGAGTAGTGAGTATCCACAAACT	Homo sapiens zinc finger DHHC-type palmitoyltransferase 21 (ZDHHC21), transcript variant 15, non-coding RNA	gi|1708260807|ref|NR_148714.2|	1.40038	39.157
CTGAAACCTTGTTTTGAAGCGCTTGGAAGT	Streptococcus thermophilus strain S9, complete genome	gi|974015040|gb|CP013939.1|	1.82152e-05	55.3874
CGCTATGGAATGAAAATAGCAGAAAA	Bacillus licheniformis strain ATCC 14580 chromosome, complete genome	gi|1678559014|gb|CP034569.1|	1.40038	39.157
CCATTGTCTCCATAGTCGAACACTAATGC	Streptococcus virus MS1, complete genome	gi|1190795173|gb|KY629621.2|	0.00270337	49.0756
ACTGGATATAATACATTCCATCATCAGAAT	Streptococcus phage Cp-7, complete genome	gi|1631945938|ref|NC_042114.1|	0.401216	41.8621
TATTTATTGCAAATGGTTACCATATTTTTA	Streptococcus thermophilus strain DGCC7984 CRISPR1 locus genomic sequence	gi|134103908|gb|EF434501.1|	1.82152e-05	55.3874
AAAGTCTCTGATAAGAAACGATTAA	Saccharomycopsis fibuligera x Saccharomycopsis cf. fibuligera strain KJJ81 chromosome A2, complete sequence	gi|1127876395|gb|CP012810.1|	4.88781	37.3537
AATAGGAAGAAGGGATTTTCCTTA	Arabidopsis thaliana genome assembly, chromosome: 4	gi|1839133138|emb|LR782545.1|	1.40038	40.0587
CGGGTGTCATGCTTATCTACTATCAAATGC	Streptococcus phage SOCP, complete genome	gi|656633804|gb|KJ617393.1|	0.0094357	46.3705
TAATCGTATGATTTTATTGGCTATATCCT	Streptococcus agalactiae strain SG-M25, complete genome	gi|1207871481|gb|CP021867.1|	6.35903e-05	53.584
TAAACTTGACAGATAATCGACGTGGGAAG	Streptococcus pneumoniae strain 2245STDY5562412 genome assembly, chromosome: 1	gi|1578024979|emb|LR216028.1|	0.0329406	44.5672
TGATGGGCGTTCTTGGTGAAACTGAATCTG	Streptococcus phage Javan350, complete genome	gi|1608082066|gb|MK448915.1|	1.82152e-05	55.3874
GTCAATTGATACTGCAATCTCTTTAACATT	Streptococcus thermophilus strain S9, complete genome	gi|974015040|gb|CP013939.1|	1.82152e-05	55.3874
GTAGACCCATTAGAGAATGAGTAGACCTTG	Streptococcus phage Javan268, complete genome	gi|1608080827|gb|MK448892.1|	0.0094357	46.3705
AAATGGGTTATGCTGTTCAATATGCGTCCC	Streptococcus thermophilus strain DGCC7984 CRISPR1 locus genomic sequence	gi|134103908|gb|EF434501.1|	1.82152e-05	55.3874
CGGGATTTCTATATCTGGATTTTAAAAAGG	Streptococcus phage SOCP, complete genome	gi|656633804|gb|KJ617393.1|	1.82152e-05	55.3874
TATTATGGCGGAAGTAGCTGCACACTACAT	Streptococcus pneumoniae strain 4559 genome assembly, plasmid: 2	gi|1679569935|emb|LR595849.1|	0.000774529	50.8789
AGGGTGAACTGAGTTTAAAAGAACGCA	PREDICTED: Diabrotica virgifera virgifera E3 ubiquitin-protein ligase TRIM33-like (LOC114326572), transcript variant X4, mRNA	gi|1586302351|ref|XM_028274971.1|	0.401216	40.9604
AAAGAAACAAGAAAAAGGCACAATTGACGT	PREDICTED: Saimiri boliviensis boliviensis solute carrier family 12 (sodium/potassium/chloride transporter), member 1 (SLC12A1), transcript variant X4, mRNA	gi|725570325|ref|XM_010339497.1|	0.401216	41.8621
CAAGACAAATCCAAGACCAAG	Gouania willdenowi genome assembly, chromosome: 22	gi|1539176532|emb|LR131988.1|	1.40038	39.157
CGCCAAACTAATTGAAATCGAAGACAATTT	Streptococcus virus MS1, complete genome	gi|1190795173|gb|KY629621.2|	1.82152e-05	55.3874
CTAACCGTCCACCGTTTTCAAGATCACGGT	Streptococcus phage Javan308, complete genome	gi|1608081362|gb|MK448902.1|	0.000774529	50.8789
AAAAGGTGCGTATGAAACTCATCCCAGCGG	Streptococcus thermophilus strain ATCC 19258 chromosome, complete genome	gi|1802691691|gb|CP038020.1|	1.82152e-05	55.3874
CTTTCAAGATACTCATCAACCATTGATGTCA	Streptococcus thermophilus strain ATCC 19258 chromosome, complete genome	gi|1802691691|gb|CP038020.1|	5.21766e-06	57.1907
CTATGTCTTTACTGTTCTTCCAAAACCACC	Streptococcus thermophilus strain ATCC 19258 chromosome, complete genome	gi|1802691691|gb|CP038020.1|	1.82152e-05	55.3874
ATTCATTGATTAGTTCCATCACTTTC	Cottoperca gobio genome assembly, chromosome: 3	gi|1537016567|emb|LR131933.1|	1.40009	40.0587
TGGAATTAACAGATGTTTTGTTTCCCTT	Salarias fasciatus genome assembly, chromosome: 20	gi|1695378258|emb|LR597455.1|	1.40038	39.157
TTAAGAACAATATCATCAATACGACTTTCA	Streptococcus thermophilus strain DGCC938 CRISPR1 locus genomic sequence	gi|134103901|gb|EF434494.1|	1.82152e-05	55.3874
CGTGCGAAAGTCTCAAGTCCTATCTCCCTG	Streptococcus phage SOCP, complete genome	gi|656633804|gb|KJ617393.1|	0.000774529	50.8789
AGATTATCGACCTATCAAATAAA	Larimichthys crocea genome assembly, chromosome: XXII	gi|1331035480|emb|LT972189.1|	4.88781	38.2554
CGTTTAGACGGGTAGCCAGTTCCACAGC	Streptococcus phage SOCP, complete genome	gi|656633804|gb|KJ617393.1|	0.11495	42.7638
CATTCGCAAGAACAGCCGACTTGGCAAGTT	Streptococcus phage TP-J34 complete genome	gi|440584872|emb|HE861935.1|	1.82152e-05	55.3874
TGATTGTCCCCTCCTTTTCTGCCAAGTCTA	Streptococcus phage SOCP, complete genome	gi|656633804|gb|KJ617393.1|	0.000774529	50.8789
GACCTTCCTACTTAATATAGTAA	Eukaryotic synthetic construct chromosome 14	gi|1548994288|gb|CP034492.1|	4.88781	38.2554
TCACCCTCATTGTATATTAGACCTTG	Streptococcus virus MS1, complete genome	gi|1190795173|gb|KY629621.2|	1.40038	39.157
CCAAAAAGGAGAGAACATTCCC	Larimichthys crocea genome assembly, chromosome: IV	gi|1331035484|emb|LT972193.1|	0.401216	40.9604
CACTTGTGTCAGTCACAGTCAC	Lateolabrax maculatus linkage group 3 sequence	gi|1559969740|gb|CP032600.1|	0.401216	40.9604
TAGATACAATCGCAAACTGTGGAAACACG	Streptococcus phage Cp-7, complete genome	gi|1631945938|ref|NC_042114.1|	0.00270337	49.0756
CTTGCGGAAGTAGAACAGTTCGACGAACCT	Streptococcus virus MS1, complete genome	gi|1190795173|gb|KY629621.2|	1.82152e-05	55.3874
CTTTAAAGAGTTGATTAAGTGCGTTACTGT	Streptococcus thermophilus strain DGCC7984 CRISPR1 locus genomic sequence	gi|134103908|gb|EF434501.1|	1.82152e-05	55.3874
TGATTGAGCTGGATATGACTCAAGCCGAGT	Streptococcus phage phiARI0639b, partial genome	gi|921958173|gb|KT337364.1|	1.82152e-05	55.3874
ACGTCTTGATTCAAGCGGTGCTTGATATC	Streptococcus phage Javan366, complete genome	gi|1608082245|gb|MK448918.1|	0.0329338	44.5672
CATGTCTGACTAAATCACCGCCCCACAAAC	Streptococcus phage Javan270, complete genome	gi|1608080878|gb|MK448893.1|	0.000774529	50.8789
GAGAAGATCGGAGATCTTCG	Aureococcus anophagefferens hypothetical protein partial mRNA	gi|676398404|ref|XM_009044232.1|	4.88882	37.3537
AAATGAAGATCAAATGTGGGATGTCGTAGA	Streptococcus virus MS1, complete genome	gi|1190795173|gb|KY629621.2|	0.000774529	50.8789
GCCTTCTTTAAGCCATTGGCTAG	Babesia microti strain RI chromosome IV, complete genome	gi|908661396|emb|LN871599.1|	0.11495	42.7638
ATAGTTTGTTAAGTCATACCCATTAAATTG	Streptococcus phage CHPC929, complete genome	gi|1524745760|gb|MH937473.1|	1.82152e-05	55.3874
CATTTATTACTCCTTTAAAAATA	Mannheimia haemolytica strain 38599 chromosome, complete genome	gi|1721620832|gb|CP017491.1|	0.11495	42.7638
AACGAAGAGGGCGACAGATCGACAG	Penicilliopsis zonata CBS 506.65 hypothetical protein (ASPZODRAFT_150792), partial mRNA	gi|1249078188|ref|XM_022725670.1|	0.401216	41.8621
TACTACCATCAATAATTGATATGT	Lutra lutra genome assembly, chromosome: X	gi|1795661398|emb|LR738421.1|	1.40038	40.0587
AAGAGGAAACAGAAGATATTACTG	Phallusia mammillata mRNA for uncharacterized protein LOC100184058 (LOC100184058 gene)	gi|1834491060|emb|LR786982.1|	1.40038	40.0587
TTTCCCGTAGCTATGTAGGAG	Pseudomonas sp. R3-52-08 chromosome, complete genome	gi|1524471553|gb|CP027730.1|	1.40038	39.157
CTAGCTTTATAGAGTATGAAGGTAAACAA	Bacillus cereus strain SB1 plasmid p1, complete sequence	gi|1772832596|gb|CP045607.2|	1.40038	40.0587
CTCGGTTACCGATTGCGTTCCTATGGTTCG	Streptococcus pneumoniae strain 4559 genome assembly, plasmid: 2	gi|1679569935|emb|LR595849.1|	1.82152e-05	55.3874
CACCAGTTTTTAGCTTCTTCTACTGGCTTC	Streptococcus thermophilus bacteriophage Sfi19, complete genome	gi|5523999|gb|AF115102.1|AF115102	1.82152e-05	55.3874
AGATAATAACGCGCGGATTGCTAGAA	Coregonus sp. 'balchen' genome assembly, chromosome: 39	gi|1820225448|emb|LR778291.1|	1.40038	39.157
TTATACGATTGATAAAGGTCA	Moraxella cuniculi strain NCTC10297 genome assembly, chromosome: 1	gi|1539942879|emb|LR134343.1|	1.40067	39.157
TTGACAAAGCAAACCAATACAAGAAAC	Saudi moumouvirus, partial genome	gi|1145588403|gb|KY110734.1|	0.401298	40.9604
GTAATCAAGCGTATATAAGTCAGGACTATC	Streptococcus thermophilus strain JIM 71 CRISPR repeat sequence	gi|71064002|gb|DQ073001.1|	1.82152e-05	55.3874
CTTATCAAACATCAAGGATTGTAGATGAGG	Streptococcus thermophilus strain JIM 71 CRISPR repeat sequence	gi|71064002|gb|DQ073001.1|	1.82152e-05	55.3874
ATTTAGAGCAAGGAAAGCAGTACATCATTA	Streptococcus thermophilus strain DGCC66 CRISPR1 locus genomic sequence	gi|134103907|gb|EF434500.1|	1.82152e-05	55.3874
AGAAAGAAATTAAGGAGAAATTTAACCTAT	Streptococcus phage Javan348, complete genome	gi|1608082013|gb|MK448914.1|	1.82152e-05	55.3874
CAGGTGTCAGAATATGGAACTATTCAGC	Streptococcus phage Cp-7, complete genome	gi|1631945938|ref|NC_042114.1|	0.0094357	47.2722
CATCTATCAAATTCAAATTCGGATAAACTA	Streptococcus thermophilus strain DGCC938 CRISPR1 locus genomic sequence	gi|134103901|gb|EF434494.1|	1.82152e-05	55.3874
TCTAATTCTGTCACCACGACTATATCGCCA	Streptococcus thermophilus strain DGCC66 CRISPR1 locus genomic sequence	gi|134103907|gb|EF434500.1|	1.82152e-05	55.3874
ACTTCAATATGGTCAACATCTTGATCACCGA	Streptococcus thermophilus strain S9, complete genome	gi|974015040|gb|CP013939.1|	5.21766e-06	57.1907
CTTGCCTCTACTGCTATGCGCTTCAATG	Streptococcus pneumoniae isolate SA_GPS_SP505-sc-1895675 genome assembly, chromosome: 1	gi|1578096036|emb|LR216035.1|	0.0094357	47.2722
TATTTATTACAAAGATACCCTCCACAA	Solanum lycopersicum cultivar I-3 chromosome 12	gi|1273855746|gb|CP023768.1|	0.401216	40.9604
CAGGTAACGTTTTACGCGAC	Pseudoalteromonas atlantica T6c, complete genome	gi|109698613|gb|CP000388.1|	4.88781	37.3537
TCCACTGGTCACGGTCACCTGTTGAGTGAG	Streptococcus phage Javan268, complete genome	gi|1608080827|gb|MK448892.1|	0.000774529	50.8789
CATCTTTAGCTTCTTCATCATCATCCAGT	PREDICTED: Biomphalaria glabrata uncharacterized LOC106071947 (LOC106071947), transcript variant X4, mRNA	gi|908468189|ref|XM_013232182.1|	0.0329338	44.5672
TTATCGAAGTATTTTGTTACTTTTCCTA	Megamonas funiformis strain JCM 14723 chromosome, complete genome	gi|1810213142|gb|CP048627.1|	0.11495	42.7638
TGAAAACTTTGTTATCGGGGCAACCTTTGA	Streptococcus phage SOCP, complete genome	gi|656633804|gb|KJ617393.1|	0.000774529	50.8789
GAATCCCACTTTCTTTTTCTTTCTCTGTCT	Canis lupus familiaris breed Labrador retriever chromosome 07a	gi|1828350126|gb|CP050606.1|	0.11495	42.7638
GAAAAACAAAATCAAGGGTTACAAACCT	Streptococcus pneumoniae strain 4559 genome assembly, plasmid: 2	gi|1679569935|emb|LR595849.1|	0.11495	42.7638
TTAAATGTATCCTAGTATTTTTGTACTATA	Streptococcus thermophilus strain DGCC66 CRISPR1 locus genomic sequence	gi|134103907|gb|EF434500.1|	1.82152e-05	55.3874
ACCTAGAAGCATTTGAGCGTATATTGATTG	Streptococcus thermophilus strain DGCC 7710 chromosome, complete genome	gi|1311090514|gb|CP025216.1|	1.82152e-05	55.3874
AATCTACTACCTCAATAGTGAGATAACCCT	Streptococcus phage SOCP, complete genome	gi|656633804|gb|KJ617393.1|	0.000774529	50.8789
TCTTCTAAATTAGAGCGAAATAA	Ovis canadensis canadensis isolate 43U chromosome 10 sequence	gi|850486327|gb|CP011895.1|	4.88781	38.2554
ATGGTTAAGCCAGGCTATTTCAGGT	Streptococcus pneumoniae strain 4559 genome assembly, plasmid: 2	gi|1679569935|emb|LR595849.1|	0.0094357	46.3705
TATTTTAGCACTACGGTATCAGCGTATCTC	Streptococcus phage SW31, complete genome	gi|1500767148|gb|MH892383.1|	1.82152e-05	55.3874
AAACTATCTTCCCTTTTAAGATA	Canis lupus familiaris breed Labrador retriever chromosome 35a	gi|1828350097|gb|CP050587.1|	4.88781	38.2554
GATAATTTATGATAATAATAATTAG	Oryza minuta clone OM_Ba158E13_111D20, complete sequence	gi|240252412|gb|GQ203299.1|	0.401216	41.8621
GATTAAATTATATCATGAGACAGACCGT	Cyprinus carpio genome assembly common carp genome, scaffold: LG50, chromosome: 50	gi|685042177|emb|LN590702.1|	0.11495	42.7638
TTCACTTATGGTTTTACCTAGTGAA	Streptococcus virus MS1, complete genome	gi|1190795173|gb|KY629621.2|	0.401216	41.8621
GAAGCTATGGAAGATTTCTTTA	PREDICTED: Prunus dulcis probable galacturonosyltransferase-like 10 (LOC117620964), mRNA	gi|1841613622|ref|XM_034351223.1|	0.401134	40.9604
TAAACGGTGTGGTTGCATTCCAAGTCGT	Streptococcus phage IPP62, complete genome	gi|1103794148|gb|KY065498.1|	0.11495	42.7638
AATACAATTGTAGCAATCAAATGCTTCT	Streptococcus phage 109751, complete genome	gi|1524744354|gb|MK044829.1|	0.11495	42.7638
AGCAGGAAATAAAGCACAAGAAAAAGCCTT	Streptococcus phage Cp-7, complete genome	gi|1631945938|ref|NC_042114.1|	0.0094357	46.3705
CCATCAGCCAACTGTATCGGCTACTTTCTA	Streptococcus thermophilus strain DGCC66 CRISPR1 locus genomic sequence	gi|134103907|gb|EF434500.1|	1.82152e-05	55.3874
ACATAACCAATCTTGAAACCTT	Crassostrea gigas strain QD chromosome 4	gi|1812775969|gb|CP048842.1|	0.401216	40.9604
AAGGAGAATATTGGCGACATGCACAC	Streptococcus phage Javan345, complete genome	gi|1608072191|gb|MK448733.1|	1.40038	39.157
CATCAATGAATTTCATCAATTTGTCTGGAT	Streptococcus pneumoniae isolate GPS_ZA_821-sc-1950967 genome assembly, chromosome: 1	gi|1601515023|emb|LR536845.1|	0.000774529	50.8789
ACATATCAGACTGAGAAAACAARCTA	Solanum tuberosum cultivar MSH/14-112 chromosome 5	gi|1789113694|gb|CP046698.1|	0.401216	40.9604
CGACTGGCTTGAGTGGGATGCAACCGCTC	Streptococcus phage Javan350, complete genome	gi|1608082066|gb|MK448915.1|	0.0329406	44.5672
GTTGATGTTGAGACTGGTGAGAAAATCACA	Streptococcus pneumoniae strain 2245STDY6092834 genome assembly, chromosome: 1	gi|1578224392|emb|LR216048.1|	1.82152e-05	55.3874
AATAACAATTTCT-CACTAACTTTCTTC	Prolemur simus isolate KIAN8.1 mitochondrion, complete genome	gi|1192790059|gb|KX932101.1|	1.40038	39.157
TCTTTGTCTAAAACTCGGTCGTACATATAC	Streptococcus virus MS1, complete genome	gi|1190795173|gb|KY629621.2|	0.0094357	46.3705
GAAAAAGCATCCATGATAGTGCTTAGACCT	Streptococcus thermophilus strain MN-BM-A01, complete genome	gi|926460225|gb|CP012588.1|	1.82152e-05	55.3874
TGGGGCATTAGACCGACCGACAGACGATTT	Streptococcus pneumoniae strain 4559 genome assembly, plasmid: 2	gi|1679569935|emb|LR595849.1|	0.000774529	50.8789
AGAACCATCTTT-TTAAGTGTGTAGCTAT	PREDICTED: Pygocentrus nattereri protein kinase C beta (prkcb), transcript variant X2, mRNA	gi|1049265508|ref|XM_017717284.1|	0.401216	40.9604
AAAGCCTAAATAGATACAATCGCAAACTGT	Streptococcus phage Cp-7, complete genome	gi|1631945938|ref|NC_042114.1|	0.401216	41.8621
CTACGTCTCCACCGAACCAAGC	Streptococcus phage Javan83, complete genome	gi|1608077555|gb|MK448831.1|	0.401216	40.9604
GAACTTGACAGAAAGATTATTGATGT	PREDICTED: Nicotiana tabacum calcineurin B-like protein 3 (LOC107790626), transcript variant X2, mRNA	gi|1025153862|ref|XM_016612582.1|	1.40038	39.157
TGTACTCTATTGATTGCTTCATCTTTATTA	Streptococcus thermophilus strain ATCC 19258 chromosome, complete genome	gi|1802691691|gb|CP038020.1|	1.82152e-05	55.3874
TCAAAGGCTGATACAGATTAC	Streptococcus pluranimalium strain 14A0014 chromosome, complete genome	gi|1440905249|gb|CP022601.1|	1.40038	39.157
TACCTTCCTAATTCGATGGTCATTGTAGGT	Streptococcus virus MS1, complete genome	gi|1190795173|gb|KY629621.2|	0.0094357	46.3705
CCTCAAAGCTTAAAATTGGGCTGAAGTAGA	Streptococcus phage SW1151, complete genome	gi|1500764242|gb|MH892376.1|	1.82152e-05	55.3874
TTATAGTATATCTAATGTGTTCCCGTTTGT	Streptococcus thermophilus strain ATCC 19258 chromosome, complete genome	gi|1802691691|gb|CP038020.1|	1.82152e-05	55.3874
CCGAGGTCACTTTAGAACCCACAAAATAAG	Streptococcus thermophilus strain EPS chromosome, complete genome	gi|1315725307|gb|CP025400.1|	1.82152e-05	55.3874
CGTATCGAAAACGGCGATAATCCAACAGT	Streptococcus thermophilus strain DGCC66 CRISPR1 locus genomic sequence	gi|134103907|gb|EF434500.1|	6.35903e-05	53.584
ATGAAGAACGTGATTCACCTACGGTATGCT	Streptococcus thermophilus strain DGCC7984 CRISPR1 locus genomic sequence	gi|134103908|gb|EF434501.1|	1.82152e-05	55.3874
GCTTTTGCAGAATTGTCTCCAGTGCCGATTT	Streptococcus thermophilus strain DGCC7984 CRISPR1 locus genomic sequence	gi|134103908|gb|EF434501.1|	5.21766e-06	57.1907
ACATTGAGATACAAGCTCCCACTTGAATTA	Streptococcus phage Javan268, complete genome	gi|1608080827|gb|MK448892.1|	1.82152e-05	55.3874
TGTAGCTACGCAGATAAAACAAAAC	PREDICTED: Bicyclus anynana uncharacterized LOC112051328 (LOC112051328), mRNA	gi|1344806021|ref|XM_024089929.1|	0.401216	41.8621
GATGAAATGATGCCTGCGATTCAGGTAGT	Streptococcus phage Javan347, complete genome	gi|1608072236|gb|MK448734.1|	0.00270337	49.0756
ATTGACTATGACAAGCTAGACACATTCAAG	Streptococcus phage Cp-7, complete genome	gi|1631945938|ref|NC_042114.1|	0.000774529	50.8789
ATGAGAGAACACAGTATAGACCCTGATACA	Streptococcus phage SW12, complete genome	gi|1500761178|gb|MH892361.1|	1.82152e-05	55.3874
CTTTGTCCTCCATATCAACAACAG	PREDICTED: Aplysia californica TATA-binding protein-associated factor 172-like (LOC101845535), mRNA	gi|871221796|ref|XM_013080525.1|	1.40038	40.0587
CAATTACTAGAAAATCTAGAACCAGATGA	Streptococcus phage Javan347, complete genome	gi|1608072236|gb|MK448734.1|	0.00270393	49.0756
AATACGATGATGCTGAAACAACTGAAGAA	Flavobacterium haoranii strain KCTC 23008 chromosome, complete genome	gi|1769900038|gb|CP045292.1|	0.0329338	44.5672
GCCAATTTCCCTGTTGTAAAA	Canis lupus familiaris breed Labrador retriever chromosome 19a	gi|1828350078|gb|CP050573.1|	1.40038	39.157
CCGTGTCTGTCTCTGGTATGCAA	Aspergillus flavus strain A1 chromosome 4	gi|1835285502|gb|CP051062.1|	4.88781	38.2554
CAACCAACGGTAACAGCTACTTTTTACAGT	Streptococcus thermophilus strain N4L genome assembly, chromosome: 1	gi|1418348883|emb|LS974444.1|	1.82152e-05	55.3874
GCGCTTGTAGCTGTTCACGGACTAGAGAGG	Streptococcus virus MS1, complete genome	gi|1190795173|gb|KY629621.2|	0.000774529	50.8789
CATGAATCAATGTCTTTCTTTAT	Canis lupus familiaris breed Labrador retriever chromosome 23a	gi|1828350100|gb|CP050590.1|	4.88781	38.2554
ATGTCTCTGAGGCTGTAGTAATTTACTTGT	Streptococcus thermophilus strain DGCC7984 CRISPR1 locus genomic sequence	gi|134103908|gb|EF434501.1|	1.82152e-05	55.3874
TCGCTTGTTCATACCTAGAATGATGTCATA	Streptococcus pneumoniae isolate 55896440-41bd-11e5-998e-3c4a9275d6c6 genome assembly, chromosome: 1	gi|1578283232|emb|LR216065.1|	0.000774529	50.8789
CTGTAATCATTTTTAAATCAGGATTATCAA	Streptococcus thermophilus strain DGCC66 CRISPR1 locus genomic sequence	gi|134103907|gb|EF434500.1|	1.82152e-05	55.3874
TCATAGCGGATTCGAACCGCTACAAGCCC	Streptococcus phage SW30, complete genome	gi|1500763850|gb|MH892375.1|	0.00270393	49.0756
TCTTTCATTCAGGCGCCTGTCTTTTTGCC	Streptococcus phage Javan268, complete genome	gi|1608080827|gb|MK448892.1|	0.00270337	49.0756
AAAAGATGAGAATAAAAGCTATT	Elizabethkingia miricola strain FL160902 chromosome, complete genome	gi|1802534009|gb|CP040516.1|	0.11495	42.7638
AATTTTGCCCCTTCTTTGCCCCTTGACTAG	Streptococcus thermophilus strain DGCC 7710 chromosome, complete genome	gi|1311090514|gb|CP025216.1|	1.82152e-05	55.3874
GCCCAAAATGCTAGACGTTTGAATGACGGC	Streptococcus phage CHPC663, complete genome	gi|1524745265|gb|MH937462.1|	1.82152e-05	55.3874
CTATGAAGTGACGGAACTTCTCG	PREDICTED: Petromyzon marinus tankyrase 2 (TNKS2), mRNA	gi|1822441540|ref|XM_032950819.1|	4.88882	38.2554
ATAACAGAAGGAGTAGGGGACGTAGGCGCG	Streptococcus pneumoniae strain 2245STDY6106635 genome assembly, chromosome: 1	gi|1601506830|emb|LR536837.1|	1.82152e-05	55.3874
AGAGCAAATTATGGATAAGAGG	Caenorhabditis briggsae Hypothetical protein CBG15838 (CBG15838) mRNA, complete cds	gi|268569601|ref|XM_002640519.1|	0.401216	40.9604
CAGTATTAATGAGGTTTGGGTGGTCATTCC	Streptococcus thermophilus strain S9, complete genome	gi|974015040|gb|CP013939.1|	1.82152e-05	55.3874
TGCTTCTAGATTACTCTGTGTAG-GCAA	Canis lupus familiaris breed Labrador retriever chromosome 04b	gi|1828349960|gb|CP050625.1|	1.40038	39.157
TTTTATTCGTCAACGGCAAACAATTCCATT	Streptococcus pneumoniae strain 2245STDY5775553 genome assembly, chromosome: 1	gi|1601502709|emb|LR536833.1|	0.0094357	46.3705
TAGTACGACTGATATCAAGAGCATGGCT	Streptococcus pneumoniae strain 4559 genome assembly, chromosome: 1	gi|1679569934|emb|LR595848.1|	4.88781	38.2554
CCATACTCTCTATCAGTTCATTTAATTCTTC	Streptococcus thermophilus strain S9, complete genome	gi|974015040|gb|CP013939.1|	5.21766e-06	57.1907
GCAATTTATTCGCTTGATGTACTCACGTTT	Streptococcus phage CHPC877, complete genome	gi|1524745525|gb|MH937467.1|	1.82152e-05	55.3874
AGAAAATGGTAATCGAAATCAAGTTATTT	Gossypium turneri isolate D10-2 chromosome D10_13	gi|1727326223|gb|CP032583.1|	1.40038	40.0587
AATGTCACAAGTAATATCATAATCA	Pecten maximus genome assembly, chromosome: 18	gi|1777376499|emb|LR736855.1|	0.401216	41.8621
GACCAAGCCTGACAATGACACCATCTATAA	Streptococcus phage Javan266, complete genome	gi|1608080774|gb|MK448891.1|	0.0094357	46.3705
TTGAAATTTATAATATGGATGTCGATGATG	Streptococcus phage CHPC1041, complete genome	gi|1524746296|gb|MH937493.1|	1.82152e-05	55.3874
GGCTAAAAATAAAAAACGTAAACCTAAACA	Streptococcus virus MS1, complete genome	gi|1190795173|gb|KY629621.2|	0.000774529	50.8789
CTTGTCTAACGGAAAAGTGGTTAAGGCAGG	Streptococcus gwangjuense strain ChDC B345 chromosome, complete genome	gi|1487526603|gb|CP032621.1|	0.000774529	50.8789
GGTCTGCAGATTGCAGGTCTTGCT	Sphaeramia orbicularis genome assembly, chromosome: 13	gi|1695378299|emb|LR597470.1|	1.40038	40.0587
TAATGAATGAATAAAGTCAAGCGTTTTT	Streptococcus phage Dp-1, complete genome	gi|314912616|gb|HQ268735.1|	0.11495	42.7638
CATCACTGTTCACAATGGGCAACAGAGATT	Streptococcus phage IPP62, complete genome	gi|1103794148|gb|KY065498.1|	1.82152e-05	55.3874
TTCGCATAGTCATTTTTAAAAGGGCTTTTA	Streptococcus phage Cp-7, complete genome	gi|1631945938|ref|NC_042114.1|	0.0094357	46.3705
AAGTAGTTGATGACCTCTACAATGGTTTAT	Streptococcus thermophilus strain DGCC 7710 chromosome, complete genome	gi|1311090514|gb|CP025216.1|	1.82152e-05	55.3874
GAAATGGACTGAAGAACTCCAGGACAATGA	Streptococcus gwangjuense strain ChDC B345 chromosome, complete genome	gi|1487526603|gb|CP032621.1|	1.82152e-05	55.3874
GCCCTTAGAGCGTTTAGGTACACC	Acinetobacter sp. 323-1 chromosome, complete genome	gi|1822443120|gb|CP049801.1|	1.40038	40.0587
TACAACA-ACAAGCTCAACAAGAGTTTA	Parambassis ranga genome assembly, chromosome: 13	gi|1537016577|emb|LR131963.1|	1.40038	39.157
TATTACAACAAGACAAAGGACGTAGGAACA	Streptococcus phage Javan340, complete genome	gi|1608081932|gb|MK448912.1|	0.000774529	50.8789
CAAAACAAAAACAGACAACTTTCCAAAA	PREDICTED: Aedes albopictus sialin-like (LOC109410772), mRNA	gi|1702778397|ref|XM_029879196.1|	0.11495	42.7638
ACCTCATACATGGGGAAAACTTGTAAGTA	Streptococcus phage CHPC877, complete genome	gi|1524745525|gb|MH937467.1|	6.35903e-05	53.584
GAAGCCGTGACTGAATCAGTCGCAAGTATT	Streptococcus phage Javan355, complete genome	gi|1608072449|gb|MK448738.1|	1.82152e-05	55.3874
TTTAAAAAATTTAGCGCAATTAAGAAAGGA	Streptococcus phage Javan345, complete genome	gi|1608072191|gb|MK448733.1|	0.0094357	46.3705
ATCGTTGGAAAGTGTGAGCTTACCAGTGCC	Streptococcus salivarius strain FDAARGOS_259 chromosome, complete genome	gi|1348284726|gb|CP020451.2|	0.0094357	46.3705
TCGCTACGGATATAAGAAAAG	Bifidobacterium angulatum DSM 20098 = JCM 7096 DNA, complete genome	gi|781870631|dbj|AP012322.1|	1.40038	39.157
TAAGTTTAGAAGAGACCGCAGCGTCTATCG	Streptococcus virus MS1, complete genome	gi|1190795173|gb|KY629621.2|	1.82152e-05	55.3874
CTACCTTGCGTTATGCGAAATCAACGGACG	Streptococcus phage Javan536, complete genome	gi|1608085712|gb|MK448980.1|	4.88781	37.3537
CATGATTTACAACCACGCGCTAGACCAAG	Streptococcus thermophilus strain MN-BM-A01, complete genome	gi|926460225|gb|CP012588.1|	6.35903e-05	53.584
TAGAGTGTAAATTACCCAAAGGG	PREDICTED: Equus caballus uncharacterized LOC102148913 (LOC102148913), transcript variant X3, ncRNA	gi|1333627919|ref|XR_002804800.1|	4.88781	38.2554
TCTAATAAATCGCCTACAGTA	Pantoea sp. CCBC3-3-1 chromosome, complete genome	gi|1721708653|gb|CP034363.1|	1.40038	39.157
GGCAAGAAGCGAAAAGGGTTCTTTTCTGA	Streptococcus phage Javan345, complete genome	gi|1608072191|gb|MK448733.1|	0.0329338	44.5672
CAGAAGCAATGGCTAGTTCCTT	PREDICTED: Sorghum bicolor probable acyl-CoA dehydrogenase IBR3 (LOC8074440), mRNA	gi|1205933637|ref|XM_002461157.2|	0.401216	40.9604
GACTTATCTTGGAAGGTAGTGAAGGCACTT	Streptococcus thermophilus strain DGCC292 CRISPR1 locus genomic sequence	gi|134103903|gb|EF434496.1|	1.82152e-05	55.3874
AGTTATCGGACAGGTAGAGCA	Pseudarthrobacter phenanthrenivorans Sphe3 chromosome, complete genome	gi|323467537|gb|CP002379.1|	1.40038	39.157
TCACAAACGAAATTATGGAACGGATT	PREDICTED: Bactrocera latifrons uncharacterized LOC108974437 (LOC108974437), transcript variant X2, mRNA	gi|1098674796|ref|XM_018942269.1|	1.40038	39.157
ACTCAAAGGCTGGGAAGTTGATC	Betta splendens genome assembly, chromosome: 10	gi|1593084267|emb|LR132007.2|	4.88781	38.2554
AGACAAGATATGGCATTACCA	PREDICTED: Hevea brasiliensis zinc finger CCCH domain-containing protein 19-like (LOC110650480), mRNA	gi|1217042187|ref|XM_021805452.1|	1.40038	39.157
AATCTGTGTGGGAAGTAAAGATTGAAGATG	Streptococcus thermophilus strain JIM 71 CRISPR repeat sequence	gi|71064002|gb|DQ073001.1|	1.82152e-05	55.3874
ATCGTCCTAATGTCAACTTG	Gossypium turneri isolate D10-2 chromosome D10_11	gi|1727325961|gb|CP032581.1|	4.88781	37.3537
CATTGTGAACATAAGTTCGAACTATCGTC	Streptococcus virus MS1, complete genome	gi|1190795173|gb|KY629621.2|	6.35772e-05	53.584
CGCAAAGAAGAAATCCAAATGGTAGAGCTG	Streptococcus phage Javan340, complete genome	gi|1608081932|gb|MK448912.1|	1.82152e-05	55.3874
GACTTAATGATGTCAAGAGAAGCGGCATAC	Streptococcus phage Javan349, complete genome	gi|1608072283|gb|MK448735.1|	1.82152e-05	55.3874
AAGATGCGTGACCTTGAGATGATGGCGCAT	Streptococcus phage Javan308, complete genome	gi|1608081362|gb|MK448902.1|	0.000774529	50.8789
AGACAAATTATAGATCTTTTTCGAACTGGT	Streptococcus virus MS1, complete genome	gi|1190795173|gb|KY629621.2|	1.82152e-05	55.3874
TGGGTTGAAAGCTAGTAAATCAGC	Solanum lycopersicum cultivar I-3 chromosome 5	gi|1273855514|gb|CP023761.1|	1.40038	40.0587
AAGGGTTTAAGTCCTTCATAGAGTGGAAAA	Streptococcus thermophilus strain ATCC 19258 chromosome, complete genome	gi|1802691691|gb|CP038020.1|	1.82152e-05	55.3874
TTTCTGTAGCTCTTCTTGTAC	Aquila chrysaetos chrysaetos genome assembly, chromosome: 2	gi|1698049576|emb|LR606182.1|	1.40038	39.157
GTCCTATCAGACTAATCGCCCTAGCTATCG	Streptococcus phage Javan350, complete genome	gi|1608082066|gb|MK448915.1|	0.000774529	50.8789
TGTAAGTAGTCAATATTCACTTCTGATAAC	Streptococcus thermophilus strain DGCC66 CRISPR1 locus genomic sequence	gi|134103907|gb|EF434500.1|	1.82152e-05	55.3874
ATTATGTATAGCTCTATCATGTACG	PREDICTED: Cephus cinctus calcium and integrin-binding protein 1 (LOC107266157), transcript variant X1, mRNA	gi|1389723229|ref|XM_015736354.2|	4.88781	38.2554
GAAAAGATTATGAAACAGTATCGAGTGC	Streptococcus salivarius strain FDAARGOS_259 chromosome, complete genome	gi|1348284726|gb|CP020451.2|	0.11495	42.7638
TCTGACGGTGGTGGAAGTATTATCTTACCA	Streptococcus phage Javan266, complete genome	gi|1608080774|gb|MK448891.1|	0.401216	41.8621
AGTGATTTTAAAGAAGAATTGAA	Streptococcus mutans strain NCH105 chromosome, complete genome	gi|1782713680|gb|CP044221.1|	0.11495	42.7638
CGCACGCGCAGCGGCAAAACCTGTTGAACC	Streptococcus virus MS1, complete genome	gi|1190795173|gb|KY629621.2|	0.000774529	50.8789
CATTTCTAAAA-ACATCTTCAAGAAATAC	Acanthocystis turfacea Chlorella virus TN603.4.2, partial genome	gi|448936063|gb|JX997186.1|	0.0329338	45.4688
GCAGATAGCTTTGAAAGGGC	Sparus aurata genome assembly, chromosome: 19	gi|1711374913|emb|LR537139.1|	4.88781	37.3537
TTTTCGGAAACGTTGGCACA	Gouania willdenowi genome assembly, chromosome: 7	gi|1539176529|emb|LR131985.1|	4.88781	37.3537
CTTATCTGAAAGAGCAAACAAGTTCAGAA	Gregarina niphandrodes nucleolar protein,Nop52 protein partial mRNA	gi|749153750|ref|XM_011130202.1|	0.401298	40.9604
AAGTTGCTTCATACTGACCTTAAAGGGA	Aquila chrysaetos chrysaetos genome assembly, chromosome: 15	gi|1698050886|emb|LR606195.1|	0.11495	43.6655
AAATTACAAAACCAGTCTATGCTGCTTATG	Streptococcus sp. VT 162, complete genome	gi|783043705|gb|CP007628.2|	0.0094357	46.3705
ATTGCTCATGCTCGGACTTTCTACAACG	Streptococcus phage Javan350, complete genome	gi|1608082066|gb|MK448915.1|	0.11495	42.7638
TGCTACGTGCTCTGGACGGGCGCTATCAGC	Streptococcus thermophilus strain DGCC7984 CRISPR1 locus genomic sequence	gi|134103908|gb|EF434501.1|	1.82152e-05	55.3874
GACACATATAAACATTATCATTATTATT	PREDICTED: Eutrema salsugineum putative lipid-transfer protein DIR1 (LOC18021021), mRNA	gi|1350254223|ref|XM_006403569.2|	0.11495	42.7638
GCCGAGGCTCTGGACCAGTGAGAGCT	PREDICTED: Anarrhichthys ocellatus RNA-binding motif, single-stranded-interacting protein 3 (LOC116393905), transcript variant X10, mRNA	gi|1784425035|ref|XM_031866624.1|	1.40038	40.0587
GAAATCACAGTTAAGAAAACACCGAACTA	Streptococcus phage Cp-7, complete genome	gi|1631945938|ref|NC_042114.1|	0.0329338	44.5672
AACTGGACTTGTCCTATCATTTGGATTGAA	Streptococcus phage Javan433, complete genome	gi|1608073565|gb|MK448758.1|	1.82152e-05	55.3874
CAGACGAGAAGAGCGTTTGATGACTCACT	Streptococcus phage IPP26, complete genome	gi|1103786695|gb|KY065467.1|	6.35903e-05	53.584
CGTTCCAAGTCATCCCTCTTCCAGGGTTCG	Streptococcus virus MS1, complete genome	gi|1190795173|gb|KY629621.2|	0.000774529	50.8789
AATTTGAAATTCACAAAAAGAAAATCAATG	Streptococcus oralis subsp. dentisani strain F0392 chromosome, complete genome	gi|1708318049|gb|CP034442.1|	1.82152e-05	55.3874
GTCGTCACTCTGAACGACCTGATTGAAATG	Streptococcus phage Javan266, complete genome	gi|1608080774|gb|MK448891.1|	0.0094357	46.3705
TAGCCAATTACAAGTCGAAGTGAACCAACT	Streptococcus virus MS1, complete genome	gi|1190795173|gb|KY629621.2|	0.000774529	50.8789
AGAGAAGAAAAAAAGGAAGAAAAAGAAAAA
GAACAACCTTTCCTCGTTTTAACTG	Oryzias latipes strain HSOK chromosome 5	gi|1220479409|gb|CP020625.1|	4.88781	37.3537
TCTCAGCGTTGTTTTTGACCGTAACGACAG	Streptococcus phage Javan345, complete genome	gi|1608072191|gb|MK448733.1|	0.000774529	50.8789
GCAGCTGCATTATGTTTAAAATCT	Geotrypetes seraphini genome assembly, chromosome: 18	gi|1723599611|emb|LR699163.1|	1.40038	40.0587
CGGAACCGTTACGGCTCACCACGGTG	PREDICTED: Diuraphis noxia ecdysone-induced protein 74EF-like (LOC107167943), mRNA	gi|985414446|ref|XM_015517166.1|	1.40038	39.157
TCCGAGAAATGCTTATTGACTATAGTCC	Streptococcus mitis strain SVGS_061, complete genome	gi|992391491|gb|CP014326.1|	0.000221906	51.7806
CAGGGGGGCTAAGAATACATGGAAC	Myripristis murdjan genome assembly, chromosome: 24	gi|1695378383|emb|LR597573.1|	4.88781	37.3537
CAGGGCAAGCTATCAATACTTACCCTTG	Streptococcus phage VS-2018a, complete genome	gi|1519324722|gb|CP029253.1|	0.0094357	47.2722
CAGATAGCTGTTAAGTCGCCTGGCTGATAA	Streptococcus phage SW31, complete genome	gi|1500767148|gb|MH892383.1|	1.82152e-05	55.3874
GCAGATTTAGCAAAGGTCCAAAAAAGACGG	Streptococcus phage Javan348, complete genome	gi|1608082013|gb|MK448914.1|	1.82152e-05	55.3874
GATAGATATATATATTATATCACAATCCTA
TTTAAAGAGTTGATTAAGTGCGTTACTGT	Streptococcus thermophilus strain DGCC7984 CRISPR1 locus genomic sequence	gi|134103908|gb|EF434501.1|	6.35772e-05	53.584
ACCTGTCATCTCTGGGAGTTAAATTTCCTT	Streptococcus thermophilus strain APC151, complete genome	gi|1151245825|gb|CP019935.1|	1.82152e-05	55.3874
TTCGGGTTTATGCAAAAAACTTT	Gouania willdenowi genome assembly, chromosome: 18	gi|1539176526|emb|LR131982.1|	4.88781	38.2554
CAAGGTTGATTATGATGAGCGTACACGCCT	Streptococcus phage Javan83, complete genome	gi|1608077555|gb|MK448831.1|	1.82152e-05	55.3874
TGACTTGATTATTCTTGGGTTTGA	PREDICTED: Acropora millepora uncharacterized LOC114956308 (LOC114956308), ncRNA	gi|1666351997|ref|XR_003824603.1|	0.0329338	44.5672
AGTAAAGTCAAGATATTCACCA	PREDICTED: Diaphorina citri uncharacterized LOC113467834 (LOC113467834), ncRNA	gi|1494751885|ref|XR_003391773.1|	0.401216	40.9604
CTCCTAGTCCAGACAAACCCTCCTA	Coregonus sp. 'balchen' genome assembly, chromosome: 17	gi|1820195374|emb|LR778269.1|	4.88882	37.3537
AAACACAACTTTTAAAAAATATATTTA	PREDICTED: Phocoena sinus 60S ribosomal protein L3-like (LOC116754086), mRNA	gi|1814668219|ref|XM_032632239.1|	0.0329406	45.4688
AATCGTCCACCGTTTTCAAGGTCACGGTCA	Streptococcus phage IPP23, complete genome	gi|1103786314|gb|KY065464.1|	1.82152e-05	55.3874
TTAAAAGCTTAAATCGTGCTAATGACTTCT	Sterkiella histriomuscorum Otiwi13 mRNA, complete cds; macronuclear	gi|372125539|gb|JN604932.1|	0.401216	41.8621
ACTATGTCAACGAGGATGGCAGTCGTTCAG	Streptococcus pneumoniae strain 2245STDY6178828 genome assembly, chromosome: 1	gi|1578295087|emb|LR216069.1|	0.0094357	46.3705
CGTTGAACTCACCTGTTCTAGCCCAAGCTG	Streptococcus phage Dp-1, complete genome	gi|314912616|gb|HQ268735.1|	1.82152e-05	55.3874
TAATTTACCATTCTAGGAGTATTCGGATGA
CGAAACGAATGGAGATTGAGACTTGCCAAG	Streptococcus phage Javan351, complete genome	gi|1608072394|gb|MK448737.1|	1.82152e-05	55.3874
ACCATTAGCAATCATTTGTGCCCATTGAGT	Streptococcus thermophilus strain IDCC2201 chromosome, complete genome	gi|1562476286|gb|CP035306.1|	1.82152e-05	55.3874
GCTTAGCTGTCCAATCCACGAACGTGGATG	Streptococcus phage CHPC642, complete genome	gi|1524743781|gb|MH937461.1|	1.82152e-05	55.3874
TGATGCCGAAATTTAGAGCGTGGGAT	Staphylococcus aureus strain Guangzhou-SAU071 chromosome, complete genome	gi|1840494331|gb|CP053183.1|	1.40038	39.157
CTAGAGAAACAAAGAGACGAGGTA	Setaria viridis cultivar ME034v chromosome 6	gi|1835963609|gb|CP050800.1|	1.40038	40.0587
TCAAACGGTGTCGGGTATCGTCCGAA	Streptococcus phage Javan362, complete genome	gi|1608082187|gb|MK448917.1|	1.40038	39.157
TGACTACGTTGACCAGAACGGAGAAG	PREDICTED: Fragaria vesca subsp. vesca short-chain dehydrogenase TIC 32, chloroplastic (LOC101310029), transcript variant X2, mRNA	gi|764592426|ref|XM_011467063.1|	0.11495	43.6655
TTTCCTTAAGCTTGATTATAGTTTAACACG	Streptococcus pneumoniae strain 2245STDY5605669 genome assembly, chromosome: 1	gi|1577901195|emb|LR216017.1|	1.82152e-05	55.3874
TCGATTTTAAGCCGTGTATTTTGCTAGGTA	Streptococcus thermophilus strain APC151, complete genome	gi|1151245825|gb|CP019935.1|	1.82152e-05	55.3874
GGATTGGGTTTAGCAAGTCCATA	Cyprinus carpio genome assembly common carp genome, scaffold: LG44, chromosome: 44	gi|685042150|emb|LN590675.1|	4.88781	38.2554
ACTCTCAAGATTTAAGTAACTG	Streptococcus thermophilus strain ST64987 chromosome, complete genome	gi|1826980942|gb|CP049053.1|	0.401876	40.9604
CATGAAATGATTTAGACAGATTGATGA	Thalassophryne amazonica genome assembly, chromosome: 17	gi|1752420212|emb|LR722982.1|	0.401216	41.8621
CACCAACTTCAAAAAATGTGGAGCATTATG	Streptococcus pneumoniae putative prophage sequence, isolate R34-3131	gi|698841150|emb|LK020694.1|	1.82152e-05	55.3874
ATATCCAAGCATTCTTGCCAAGTC	Laccaria bicolor S238N-H82 hypothetical protein partial mRNA	gi|170114892|ref|XM_001888607.1|	1.40067	40.0587
GCTTGGAGGCGTCAATGTTCGCAGCTTATC	Streptococcus thermophilus strain APC151, complete genome	gi|1151245825|gb|CP019935.1|	1.82152e-05	55.3874
CATACAACCCACCACGCAATCCCTACGACT	Streptococcus dysgalactiae subsp. dysgalactiae strain DB60705-15 chromosome	gi|1774493380|gb|CP033165.1|	0.000774529	50.8789
CCCTCCTCACTCAGCATTTGAAAG	PREDICTED: Sander lucioperca leucine rich pentatricopeptide repeat containing (lrpprc), mRNA	gi|1766910914|ref|XM_031308896.1|	1.40038	40.0587
AACAAAATGAAAAAATCACTAAC	Canis lupus familiaris breed Labrador retriever chromosome 24a	gi|1828350098|gb|CP050588.1|	0.11495	42.7638
AACAACTATGATTATCCATTGCAGAAACC	Streptococcus phage Javan42, complete genome	gi|1608082976|gb|MK448932.1|	0.00270337	49.0756

## Sheet:  Sheet 8
Results of a BLAST search of MILU spacers.
seq	description	hit_id	evalue	bitscore
GGTGCGCACGGCGTGGACCCTGCCCGGCA	PREDICTED: Melopsittacus undulatus prolyl 4-hydroxylase, transmembrane (LOC101880092), mRNA	gi|1838345669|ref|XM_005149462.2|	3.26353	40.0587
ATTCCGCGCCAGCACTGGGATCGGAGGCGG	Microbacterium sp. ST-M6 chromosome, complete genome	gi|1752761794|gb|CP044231.1|	0.018852	46.3705
GCGTGTAGCGTGCCGCCCAGGTGGCCGGCCA	Arthrobacter sp. 24S4-2 chromosome, complete genome	gi|1638098911|gb|CP040018.1|	0.0329067	44.5672
GTCGACGGCCGCTTCATGTACGCGGCCCTCTGC	Clavibacter michiganensis subsp. sepedonicus plasmid pCSL1	gi|167728869|emb|AM849036.1|	0.01571	47.2722
CACTACCCCGCCCGAGGAGAACTGCAGCCCGC	PREDICTED: Cavia porcellus endoglin (Eng), transcript variant X2, mRNA	gi|1331455708|ref|XM_005004013.3|	0.400804	41.8621
GATTTCGCGCAGGGCATCGCGTCC	Ramlibacter sp. H242 chromosome, complete genome	gi|1843760262|gb|CP053418.1|	2.33157	40.0587
GGCGGCCACGGCGTGCGCGCGGGCCTG	Streptomyces sp. RPA4-2 chromosome, complete genome	gi|1830073917|gb|CP050975.1|	0.0657999	45.4688
CTGGGAGACGAGCGGCGACCGCAACC	Paenibacillus sp. FSL R7-0331, complete genome	gi|686539396|gb|CP009284.1|	0.114832	43.6655
CGGTGAGGCCGGGGGTGGTGTACGGGTCCGGCACGT	Streptomyces griseorubiginosus strain BTU6 chromosome, complete genome	gi|1695427647|gb|CP041168.1|	0.267942	42.7638
TGCCAGGCAGAGGCCGAGGCAGACCGGCAGCGATACGGCG	Micrococcus luteus strain SGAir0127 chromosome, complete genome	gi|1666025147|gb|CP025616.2|	1.58195e-10	73.4211
CCGCCGCAGTGGTGGTCCGTGCAG	PREDICTED: Lacerta agilis adhesion G protein-coupled receptor L3 (ADGRL3), transcript variant X27, mRNA	gi|1825708620|ref|XM_033172850.1|	1.39923	40.0587
GTCTCCAGCATCGCCCCGGCTACCCAGCC	Cupriavidus campinensis strain MJ1 plasmid unnamed1, complete sequence	gi|1734259532|gb|CP043441.1|	1.39894	40.0587
CGTCAGCAGCCGTCCGGCGAGCTCGCGC	Nocardiopsis alba ATCC BAA-2165, complete genome	gi|402798256|gb|CP003788.1|	0.114856	42.7638
TCCGTGGCGGGGCCTTCTATGCGATCTGG	Streptomyces phage PherryCruz, complete genome	gi|1613840488|gb|MK686070.1|	1.39923	40.0587
GGCCGTTCCGTGCTGGGCCTCGACCCCG	Micromonospora sp. WMMC415 chromosome	gi|1777989351|gb|CP046104.1|	0.009426	47.2722
GCATCAACCGTGTACTCGCC	Verrucosispora maris AB-18-032, complete genome	gi|328807854|gb|CP002638.1|	4.88379	37.3537
ATCCGCGACCACCAGAAGAAGCAC	Corynebacterium singulare strain IBS B52218, complete genome	gi|754339082|gb|CP010827.1|	1.39923	40.0587
AATCTCACAGGGGGCGGTGAGAAGATTGAATTGG	Micrococcus luteus strain SGAir0127 chromosome, complete genome	gi|1666025147|gb|CP025616.2|	1.22632e-07	62.6008
GGTCGAGGCCCGTGTCGGTGGGGTGT	Egicoccus halophilus strain EGI 80432 chromosome, complete genome	gi|1581142761|gb|CP036250.1|	0.191387	43.6655
GACGTGACGGCGGCGAGGTCGCGGGT	Jiangella alkaliphila strain DSM 45079 genome assembly, chromosome: I	gi|1086024185|emb|LT629791.1|	0.114832	43.6655
CGGAGGGCGTCCCCGAGGTCCTGGATGCACTCG	Streptomyces sp. S10(2016), complete genome	gi|1015637220|gb|CP015098.1|	0.114832	42.7638
TCGATGGGCACGCCCGGGGTCAGCGGGTCCTCCATGAGG	Micrococcus luteus strain SGAir0127 chromosome, complete genome	gi|1666025147|gb|CP025616.2|	5.52269e-10	71.6177
ACCCCGACGCCCTCTACCGGGGCACCC	Actinosynnema pretiosum strain X47 chromosome, complete genome	gi|1246353017|gb|CP023445.1|	0.668006	40.9604
ATGAAGGCCACGGTGCCGCTCATGGTGTCCAACGCG	Micrococcus luteus strain SGAir0127 chromosome, complete genome	gi|1666025147|gb|CP025616.2|	1.34189e-08	66.2076
GCCGATGACCTGGCTGGCCACGCCCAGGCCGGCC	Janthinobacterium sp. SNU WT3 chromosome, complete genome	gi|1695548064|gb|CP041185.1|	0.0438666	44.5672
TGGCCTACGTGGTATGCACCAGTTCCACGTCTCCA	Micrococcus luteus strain SGAir0127 chromosome, complete genome	gi|1666025147|gb|CP025616.2|	3.51274e-08	64.4042
CTGGCCGTCGCCAACGACCCCGACGA	Caulobacter flavus strain RHGG3 chromosome, complete genome	gi|1511915317|gb|CP026100.1|	0.114856	43.6655
GGCCGGCAAGACCGCGGAGTTCACCGTTACCGTG	Pseudomonas stutzeri strain XL272 chromosome, complete genome	gi|1783218389|gb|CP046538.1|	0.0438666	44.5672
CCGCTGGACCAGTATTCCTGGGTGGCCCTGGGCAAC	Micrococcus luteus strain SGAir0127 chromosome, complete genome	gi|1666025147|gb|CP025616.2|	1.34189e-08	66.2076
CGGACGCGGTACTGACCGAGCTCCGGGCC	Streptomyces avermitilis MC3 DNA, complete genome	gi|1621426800|dbj|AP019621.1|	0.0329	44.5672
ACACCGGCGTGGTCGTCGGCAACCCGTC	Stenotrophomonas maltophilia strain NEB515 chromosome, complete genome	gi|1833783735|gb|CP051467.1|	0.114832	42.7638
CCGGGCAGGCCGTCCCGGAAACGAAACATCTCGCG	Micrococcus sp. V7 plasmid pLMV7, complete sequence	gi|551699542|gb|KF577591.1|	1.49366e-06	59.8958
CCCAGCGGAAGGCGATGGCCCGTTTCCGTGGTCTGTG	Micrococcus luteus strain SGAir0127 chromosome, complete genome	gi|1666025147|gb|CP025616.2|	4.80573e-09	68.0109
CTCGAGGCGGGCCGCATCCTCGGCGAGGACGTGGATA	Micrococcus luteus strain SGAir0127 chromosome, complete genome	gi|1666025147|gb|CP025616.2|	4.80573e-09	68.0109
CTCTGGCTCATGAGGCGCGTCTCCGGCCTCATGTCC	Micrococcus luteus strain SGAir0127 chromosome, complete genome	gi|1666025147|gb|CP025616.2|	1.34189e-08	66.2076
GTGGACGCTGCGACGGCGAACGTCGCCGGCGAGGG	Micrococcus luteus strain SGAir0127 chromosome, complete genome	gi|1666025147|gb|CP025616.2|	3.51274e-08	64.4042
TGCCGGGCTTCCACGGCATCGTGGACGTC	PREDICTED: Helicoverpa armigera dynein heavy chain 2, axonemal (LOC110381280), mRNA	gi|1199403483|ref|XM_021341572.1|	0.0329	44.5672
GACAAGGGCACCCGCGACTGGGTGCGCATGATCG	Micrococcus luteus strain SGAir0127 chromosome, complete genome	gi|1666025147|gb|CP025616.2|	1.22632e-07	62.6008
ATGTTCTTGCCGGACGACTCCTGACGGATCAGCGC	Micrococcus luteus strain SGAir0127 chromosome, complete genome	gi|1666025147|gb|CP025616.2|	3.51274e-08	64.4042
ATGACAATGAAGGGCCGGGATGTGATGCCCCGGCAT	Micrococcus luteus strain SGAir0127 chromosome, complete genome	gi|1666025147|gb|CP025616.2|	1.34189e-08	66.2076
AGGCCGTGCCGGATGAGGCCTTCCCCGGTGTCCG	Micrococcus luteus strain SGAir0127 chromosome, complete genome	gi|1666025147|gb|CP025616.2|	1.22632e-07	62.6008
GCCGGTATGCCGGTACGCGGGATACGCGG	Streptomyces sp. GSSD-12 chromosome, complete genome	gi|1435294550|gb|CP031194.1|	1.39952	40.0587
GAACGGCTGATCGAGGGCATGGTGGAGCACCCGCT	Micrococcus luteus strain SGAir0127 chromosome, complete genome	gi|1666025147|gb|CP025616.2|	3.51274e-08	64.4042
ACCACCGTGGACCTCGCAGACCCCGCCAACATGGGCGA	Micrococcus luteus strain SGAir0127 chromosome, complete genome	gi|1666025147|gb|CP025616.2|	1.65224e-09	69.8143
GCCGGGTAGTAGTCGTCGTAGACGGTGCTGGGCGT	Micrococcus luteus strain SGAir0127 chromosome, complete genome	gi|1666025147|gb|CP025616.2|	3.51274e-08	64.4042
CGGCTGATCGACGACAGATCCGCGTGTCCCAGCGCA	Micrococcus luteus strain SGAir0127 chromosome, complete genome	gi|1666025147|gb|CP025616.2|	1.34189e-08	66.2076
AGGGCATGGACGACGCCCCGGACCCCCGCC	Micrococcus luteus strain AS2 chromosome, complete genome	gi|1638094494|gb|CP040019.1|	0.668006	41.8621
GAGGAGTCGGTGGTGCTGATCGGCCCGCCGCGCT	Micrococcus luteus strain NCCP 15687 chromosome, complete genome	gi|1785977953|gb|CP043849.1|	1.22632e-07	62.6008
GCGTCACGTCGCTGCCGGAGGTCA	Micrococcus luteus strain SB1254 chromosome, complete genome	gi|1563170141|gb|CP026366.1|	0.0329	44.5672
TCACCGCGAGCGAGGACGGCGGCGAGGTGCCGC	Uncultured bacterium clone m10-1 genomic sequence	gi|1236617825|gb|KY560367.1|	0.00942794	47.2722
ATGAAGGCCACGGTGCCGCTCATGGTGTCCAACGCGGAG	Micrococcus luteus strain SGAir0127 chromosome, complete genome	gi|1666025147|gb|CP025616.2|	5.52269e-10	71.6177
GGTTGATCCATTCCACGCCCTTGCCGCC	Pseudomonas chlororaphis subsp. aurantiaca strain ARS 38 chromosome, complete genome	gi|1769907724|gb|CP045221.1|	1.39894	40.0587
GTCCGTGCTGGTTGAGGTCCCCATGAAC	Scleropages formosus genome assembly, chromosome: 11	gi|1610704781|emb|LR584076.1|	0.114832	42.7638
GTCGTGAGCCTCTTCGTCGTCTACGGCCTCGAGGGT	Micrococcus luteus strain SB1254 chromosome, complete genome	gi|1563170141|gb|CP026366.1|	6.95116e-06	57.1907
GTTCCTTGAGTCCTTCCAGAACGT	Streptomyces tsukubensis strain AT3 chromosome, complete genome	gi|1769107045|gb|CP045178.1|	1.86526	40.0587
TCCAGCAGGTCCTGCTGCTGAACGTCTCCGGGAC	PREDICTED: Anarrhichthys ocellatus suppressor of cytokine signaling 7 (socs7), transcript variant X2, mRNA	gi|1784446304|ref|XM_031877127.1|	0.009426	46.3705
GCGGCGTAGGCGCCGATCGTCGTGGGCAG	Rhodococcus imtechensis strain XM24D chromosome 1, complete sequence	gi|1835696040|gb|CP051855.1|	0.0548333	44.5672
CCAGGGCGTGTGGCATCTCGGCCCCC	Actinosynnema pretiosum subsp. pretiosum strain ATCC 31280 chromosome, complete genome	gi|1474597639|gb|CP029607.1|	0.191387	43.6655
CCTGCGGCTGGCGTGACTGCGGGGCCGGC	Acidothermus cellulolyticus 11B, complete genome	gi|117647674|gb|CP000481.1|	3.26353	40.0587
CCGCACCGAGGTCGACGACGCGAGCGCCGG	Rhodobacteraceae bacterium 9Alg 56 chromosome, complete genome	gi|1802142041|gb|CP046620.1|	0.018852	46.3705
CGGAAG-TGCTGGACATGGGATCCCTGGCA	Arthrobacter sp. QXT-31, complete genome	gi|1134500323|gb|CP019304.1|	1.86526	39.157
TTCCGGCTCAACCTCATCGTCGCCTACCAGAACT	Micrococcus luteus strain SGAir0127 chromosome, complete genome	gi|1666025147|gb|CP025616.2|	1.22632e-07	62.6008
GGGCTGGCCATGCCGAACACGGACGCGGCGCTGCT	Micrococcus luteus strain SGAir0127 chromosome, complete genome	gi|1666025147|gb|CP025616.2|	3.51274e-08	64.4042
TGGGATCGGTTATCGAAACGATTTG	Chryseobacterium bernardetii strain H4638 chromosome, complete genome	gi|1519585123|gb|CP033931.1|	0.668006	41.8621
CAGCGCACCGGATCGCGGTTCACGTTGCTTGCCCTT	Micrococcus luteus strain SGAir0127 chromosome, complete genome	gi|1666025147|gb|CP025616.2|	1.34189e-08	66.2076
CGGATTCCGGATGTAACGGATTGAAG	Paenibacillus sp. FSL R7-0331, complete genome	gi|686539396|gb|CP009284.1|	2.33157	39.157
GTCGGCATCGCGGGGCAGGTCCTCTGGCTGGTCTACT	Micrococcus luteus strain SGAir0127 chromosome, complete genome	gi|1666025147|gb|CP025616.2|	4.80573e-09	68.0109
TCTCAAGGTGACGTGTATCTCCTTGTCGAGTCCTA	Micrococcus luteus strain SGAir0127 chromosome, complete genome	gi|1666025147|gb|CP025616.2|	3.51274e-08	64.4042
GTGATCGTCGGCCCGGGGCGTCCGGACGTGCCGTCCA	Micrococcus luteus strain SGAir0127 chromosome, complete genome	gi|1666025147|gb|CP025616.2|	4.80573e-09	68.0109
GGCGACGGCGGCATCGACCTGCTCCCCGCGGTCTGG	Mitsuaria sp. 7, complete genome	gi|1033652334|gb|CP011514.1|	0.15311	43.6655
GACGCCGAGCCCTTCGATGGCGACGTCGACGCG	Brevibacterium sp. o2 chromosome, complete genome	gi|1823526860|gb|CP050154.1|	0.15311	43.6655
CGCGGCCCAAGCCATTGCCTCTTCCTG	PREDICTED: Ictidomys tridecemlineatus solute carrier family 38 member 9 (Slc38a9), transcript variant X2, misc_RNA	gi|1214182700|ref|XR_002483339.1|	0.400886	40.9604
GTTGCCCATGTCGCCGGTGATGAAGGCCCCG	Mycobacterium shinjukuense JCM 14233 DNA, complete genome	gi|1806282188|dbj|AP022575.1|	0.114879	43.6655
CAGCCAGCCTGGAGCGTCTGGCCC	Saccharopolyspora sp. ASAGF58 chromosome, complete genome	gi|1830628809|gb|CP040605.1|	2.79788	40.0587
CCCCACCGTGTCCTCCCTCCTCGCGAC	Digitaria exilis annotation	gi|1833565633|emb|LR792820.1|	0.0657999	45.4688
GCCCAGGCCGCGCTTGATCCACGCC	Janthinobacterium agaricidamnosum NBRC 102515 = DSM 9628, complete genome	gi|571265423|emb|HG322949.1|	0.400969	41.8621
GCAAGCGGCGGGCCGCGATGACCGGCCCCATCCC	Micrococcus luteus strain AS2 chromosome, complete genome	gi|1638094494|gb|CP040019.1|	1.22632e-07	62.6008
CGTCGGCGCCGGCCCGCTGCGCGACGCCGAGGAC	Streptomyces actuosus strain ATCC 25421 chromosome, complete genome	gi|1399240079|gb|CP029788.1|	0.00360079	49.0756
AGAGCGTGAACGAGCTCCTCGAAGCGGCGCGC	Sorangium cellulosum So0157-2, complete genome	gi|520999024|gb|CP003969.1|	0.0438666	45.4688
GCGGCGGGCGCCGCGGGCAAGGGTGTGCTGTTCAG	Nocardia sp. CS682 chromosome, complete genome	gi|1607202889|gb|CP029710.1|	0.0329	44.5672
GAGTGGAGGTTGACGGAAAGTT	Epinephelus fuscoguttatus DNA, LG8, complete sequence	gi|1811248728|dbj|AP022682.1|	0.400886	40.9604
CCGGAGCCGCCTGTGGGTGTGCTCACGGCGGAGTGGCT	Micrococcus luteus strain SB1254 chromosome, complete genome	gi|1563170141|gb|CP026366.1|	1.65224e-09	69.8143
ACCCGTGGTGGGCCCCGCCGTCGGGC	Mycolicibacterium alvei JCM 12272 DNA, complete genome	gi|1806234950|dbj|AP022565.1|	1.86526	39.157
CTCGAGGCGGGCCGCATCCTCGGCGAGGACGTGG	Micrococcus luteus strain SGAir0127 chromosome, complete genome	gi|1666025147|gb|CP025616.2|	1.22632e-07	62.6008
CGGCTGGTCACGGTCTCGGATCTGCCTTCCACAGCGGAG	Micrococcus luteus strain SB1254 chromosome, complete genome	gi|1563170141|gb|CP026366.1|	0.000148194	53.584
TTCGAGTCGGACGGCAAGCGGCTGCTCTCGCAC	Micrococcus sp. 28 plasmid pSD10, complete sequence	gi|18025366|gb|AY034092.1|	0.00942988	47.2722
ACGTCCACGAAGGCGGGTCCGAACGCGGCCGCCGTGA	Micrococcus luteus strain SGAir0127 chromosome, complete genome	gi|1666025147|gb|CP025616.2|	4.80573e-09	68.0109
GATCGGCCTCGGCACCTACGCCGCC	Pseudonocardia sp. AL041005-10, complete genome	gi|928476807|gb|CP011862.1|	0.668006	41.8621
GTGTGCGCGCCGCGGGTGCCCCACCGATCCGTGAC	Micrococcus luteus strain SB1254 chromosome, complete genome	gi|1563170141|gb|CP026366.1|	0.000773733	50.8789
CAGGGCGACGGCGGAGACCCGCTGACCG	Salinispora tropica CNB-440, complete genome	gi|145301903|gb|CP000667.1|	0.15311	42.7638
CCCCACCGTGTCCTCCCTCCTCGCGAC	Digitaria exilis annotation	gi|1833565633|emb|LR792820.1|	0.0548333	45.4688
ACCGTGGACCTCGCAGACCCCGCCAACATGG	Micrococcus luteus strain SGAir0127 chromosome, complete genome	gi|1666025147|gb|CP025616.2|	0.000221724	52.6823
TTGCAACGCAGGAGGGGACTGC
ACGCGGCTTCCGCCGTCATCCTCG	Mycobacterium paraintracellulare JCM 30622 DNA, complete genome	gi|1806378028|dbj|AP022597.1|	1.86526	40.0587
GCGCAGTGGTGGGCCGAACAGGGCTACCTCG	Bifidobacterium choerinum strain FMB-1, complete genome	gi|1275398871|gb|CP018044.1|	1.39923	39.157
GTGTGATACCCCTGCCCGTTGGTGACCCATCCGAGG	Micrococcus sp. KBS0714 chromosome, complete genome	gi|1712832621|gb|CP042169.1|	1.34189e-08	66.2076
CCTCCACGCCGAGCCGCGGGCCCCCCACTGCG	PREDICTED: Lepisosteus oculatus zinc finger protein 135-like (LOC102688468), transcript variant X3, mRNA	gi|973182805|ref|XM_015359977.1|	0.668006	40.9604
CCGGGGCCAGGCCGCCGCGCTCGCGGGC	Amycolatopsis keratiniphila strain HCCB10007, complete genome	gi|505812666|gb|CP003410.1|	0.000295571	51.7806
TGTCCGGCCTCGGCTTCCACATCGTCTCCGGCAA	Corynebacterium humireducens NBRC 106098 = DSM 45392, complete genome	gi|748228406|gb|CP005286.1|	0.0438666	44.5672
GGATGATGGAGGTCAGGTCCGCGTTGCCGCAGCG	Desulfatibacillum aliphaticivorans strain AK-01, complete genome	gi|218759244|gb|CP001322.1|	0.668006	40.9604
GAACACGTTGTGTTCGGTCAGCCCCC	Serratia sp. 1D1416 chromosome, complete genome	gi|1489969704|gb|CP032738.1|	1.39894	39.157
CCGCCGCTGGTCGGGGAGACGATCGCGTAGGGGA	Micrococcus sp. KBS0714 chromosome, complete genome	gi|1712832621|gb|CP042169.1|	1.22632e-07	62.6008
GCCGGGTAGTAGTCGTCGTAGACGGTGCTGGGCGT	Micrococcus luteus strain SGAir0127 chromosome, complete genome	gi|1666025147|gb|CP025616.2|	1.49366e-06	59.8958
CCCGGCGCTGAGGGCCGCACCGACCCCACCTGCAT	Micrococcus luteus strain SB1254 chromosome, complete genome	gi|1563170141|gb|CP026366.1|	1.81965e-05	55.3874
AGGTACACCTTCGGTTCATAGGAGACCGCGGGGCC	Micrococcus sp. KBS0714 chromosome, complete genome	gi|1712832621|gb|CP042169.1|	3.51274e-08	64.4042
CGCTACCTGGCCGGCATGCTGCGCGAGGCCGTGCTC	Micrococcus luteus strain SGAir0127 chromosome, complete genome	gi|1666025147|gb|CP025616.2|	1.34189e-08	66.2076
CCATGAGCACAGCTCCATCGGCCGGGCGGATCAGGGCT	Micrococcus sp. KBS0714 chromosome, complete genome	gi|1712832621|gb|CP042169.1|	1.65224e-09	69.8143
CGCCGATGCCGACGAGGAGCCCGACGGACGGGCCG	Streptomyces globisporus C-1027, complete genome	gi|971154291|gb|CP013738.1|	0.012568	46.3705
ACCTGGTCACCCTTGCGCACCGGATCGGTCAGCC	Eubacterium maltosivorans strain YI chromosome, complete genome	gi|1675203377|gb|CP029487.1|	0.00270115	49.0756
GACGACTGCCGTCAGGACCTCGAGACCACGCGCGCAG	Micrococcus luteus strain SB1254 chromosome, complete genome	gi|1563170141|gb|CP026366.1|	2.48943e-06	58.9941
GGGCCAGGCTCGGCGAGTACGTGCCG	Rhodococcus sp. S2-17 chromosome, complete genome	gi|1390030871|gb|CP021354.1|	3.2642	39.157
CCCCAGTTCAAGGGACACCATGACACC	PREDICTED: Arvicanthis niloticus alpha-enolase-like (LOC117715102), misc_RNA	gi|1842212998|ref|XR_004607606.1|	0.400804	41.8621
GTTGTGGGACAGGAGGATGGGCTC	PREDICTED: Kryptolebias marmoratus Fanconi anemia complementation group E (fance), mRNA	gi|1386850200|ref|XM_017430884.2|	1.86526	40.0587
GTCGGTCTCCTCGCCCTCCTCGTGGGCCCCG	Triticum aestivum mRNA, clone: tplb0037h19, cultivar Chinese Spring	gi|1251766205|dbj|AK447716.1|	0.15311	43.6655
AGCGCGACGAGCAGCAGGCACAGCCAGCCCGGGA	Micrococcus luteus strain SB1254 chromosome, complete genome	gi|1563170141|gb|CP026366.1|	6.3525e-05	53.584
TTTGATGGCGCTTACGGGGC	Salmonella enterica strain 94-0093 chromosome, complete genome	gi|1845088043|gb|CP053581.1|	6.51039	37.3537
CGCCCAGCACCATCCAGGTGGTGCCGTGG	Sphaerotilus natans subsp. sulfidivorans strain D-507 chromosome, complete genome	gi|1735504366|gb|CP035708.1|	0.00360079	49.0756
TGCTCGGCGCCGACACCACACGACTCG	PREDICTED: Pieris rapae dedicator of cytokinesis protein 1 (LOC110994144), mRNA	gi|1229708939|ref|XM_022260654.1|	0.801607	40.9604
GACGACTGCCGTCAGGACCTCGAGACCACGCGCGCA	Micrococcus luteus strain SB1254 chromosome, complete genome	gi|1563170141|gb|CP026366.1|	0.00360079	48.1739
ATCGTGATCGCGAACGCGTGCGTGGACGAGGTGACGG	Micrococcus sp. KBS0714 chromosome, complete genome	gi|1712832621|gb|CP042169.1|	4.80573e-09	68.0109
GGGCGCTTTATGTTCGCCGCCGTC	Acetobacteraceae bacterium strain 868 chromosome, complete genome	gi|1624177730|gb|CP039460.1|	2.33157	40.0587
CGGGACGCGAAGGGCCGCCGCTGGTTCGCGGACAT	Micrococcus luteus strain SB1254 chromosome, complete genome	gi|1563170141|gb|CP026366.1|	0.000773733	50.8789
CGGTACGTTTGAACGTTTCCGGGTTCG	Scophthalmus maximus chromosome 17	gi|1395244377|gb|CP026259.1|	0.534405	40.9604
CGCACGAGCACCCCGACCAGGCGCTCGGCCTG	Microbacterium sp. SGAir0570 chromosome, complete genome	gi|1654124223|gb|CP027929.1|	0.0329067	45.4688
CGGCGACGAGATGGGCCAGGACGGGCACGG	Kocuria turfanensis strain HO-9042 genome	gi|1003107338|gb|CP014480.1|	0.400804	41.8621
GAGGACCACTGGTCCGGGTTCCGGCCCGACC	Actinomyces hongkongensis strain HKU8 genome	gi|1070535390|gb|CP017298.1|	0.000221724	52.6823
GGCCTTCAGGGTGGCCCGTCCACACAGATCATGGGT	Micrococcus sp. KBS0714 chromosome, complete genome	gi|1712832621|gb|CP042169.1|	1.34189e-08	66.2076
GCGGCGTCCTCGCTGGCGATCTGGTCG	Nocardioides sp. R-3366 chromosome, complete genome	gi|1817480961|gb|CP049257.1|	0.00128956	49.9773
GCACGAGTACCACGGCGA-CG--ACCTGCGCCGC	Nocardiopsis dassonvillei strain HZNU_N_1, complete genome	gi|1234132709|gb|CP022434.1|	0.15311	42.7638
CGTCATGCGCGCGGCGGCGCGGA	Burkholderia oklahomensis C6786 chromosome 2, complete sequence	gi|1061524145|gb|CP013359.1|	0.15311	42.7638
CAGACTCCATCACTGATGTGCT	Salmo trutta genome assembly, chromosome: 22	gi|1614056738|emb|LR584440.1|	0.801607	40.9604
TCGCAGTGGGTGTGGTAGCGGTCGCTC	Zea mays Phospho-2-dehydro-3-deoxyheptonate aldolase 2 chloroplastic (LOC100501272), mRNA	gi|1092878792|ref|NM_001346733.1|	0.534405	40.9604
GGGCCGACAGGTCGTCGGTGGAGATCAGGGGCCCG	Nocardioides sp. 603 chromosome, complete genome	gi|1508736588|gb|CP033324.1|	0.012568	46.3705
GAGACCGATCAGCACGGCGGCGACGACCG	Mesorhizobium sp. WSM1497, complete genome	gi|1190193351|gb|CP021070.1|	0.00360079	49.0756
AAACCCGCCCTAGGAGACTGCAA	Anabas testudineus genome assembly, chromosome: 14	gi|1539176589|emb|LR132054.1|	4.88279	38.2554
CAGAGCATCAACCGTATACTCTTCCCCAT	Streptococcus ratti strain ATCC 31377 chromosome, complete genome	gi|1755153716|gb|CP043405.1|	1.39923	40.0587
TGAATCCGTTGCTGGGGTCGTGGGCGGCGTGG	Xylella fastidiosa strain Fb7, complete genome	gi|1384995324|gb|CP010051.2|	0.0329	45.4688
TGCGTGACCCGGATGCCGGTGGCGAGCACG	Pseudonocardia sp. Gen01 chromosome, complete genome	gi|1844840499|gb|CP053564.1|	4.8848	38.2554
TCACCGCGAGCGAGGACGGCGGCGAGGTGCCGC	Uncultured bacterium clone m10-1 genomic sequence	gi|1236617825|gb|KY560367.1|	0.00942794	47.2722
GGGCCTGAACCTGCCCGCCCACGCCCGCC	Aquabacterium olei strain NBRC 110486 chromosome, complete genome	gi|1387992375|gb|CP029210.1|	0.0767508	44.5672
CCGCTCGACACGCTCGACCCCGAGGACCACG	Actinoplanes sp. SE50 chromosome, complete genome	gi|1270012773|gb|CP023298.1|	0.15311	43.6655
CGGACGACCCCGTGGGCTACTTCC	Halorussus sp. ZS-3 chromosome, complete genome	gi|1757107050|gb|CP044523.1|	1.39923	40.0587
AGGATCGGCAGGTCAGCGTCCGCGAGGAACTGCTC	Micrococcus luteus strain SB1254 chromosome, complete genome	gi|1563170141|gb|CP026366.1|	0.000773733	50.8789
CTCCGGCCGGCCCAGCCCGAGATACCG	Streptomyces vinaceus strain ATCC 27476 chromosome, complete genome	gi|1751498432|gb|CP023692.1|	0.400886	40.9604
GTCCGAGCGCACCCTGACCGCCGCCGCG	Amycolatopsis orientalis strain B-37, complete genome	gi|1039680091|gb|CP016174.1|	0.012568	47.2722
GGCACGCGCCAGCGTCAGCCCGGCCACCCT	Sphingobium yanoikuyae strain YC-JY1 chromosome, complete genome	gi|1795634858|gb|CP047218.1|	0.114879	42.7638
GATAGGCCACGCGCCCACGCACGACGCCCT	Digitaria exilis annotation	gi|1833571969|emb|LR792822.1|	0.801607	41.8621
ACGCAGTACAGCGTGGAGCGGGCCGGCACCCTCTAC	Micrococcus sp. KBS0714 chromosome, complete genome	gi|1712832621|gb|CP042169.1|	1.34189e-08	66.2076
CTGTCGACGAGGGCGATCAGGGACGGGAGGGTGCT	Micrococcus luteus strain SB1254 chromosome, complete genome	gi|1563170141|gb|CP026366.1|	1.49366e-06	59.8958
CGAGGAGGACTGGCCCGGATTCATCCG	Halodesulfurarchaeum formicicum strain HSR6 chromosome, complete genome	gi|1108596108|gb|CP016804.1|	0.400804	40.9604
CGCGGCGGCGGGGCGGAACGGGCCTCGTCCAGTCCA	Micrococcus luteus strain SGAir0127 chromosome, complete genome	gi|1666025147|gb|CP025616.2|	1.34189e-08	66.2076
CGCCGGGTCCACGCACTGCGCCCC	Stenotrophomonas sp. MYb57 chromosome, complete genome	gi|1352787957|gb|CP023271.1|	0.0329	44.5672
GCAGTGCGTGGACCCTTCACTTCATCCTGGTG	Bos mutus isolate yakQH1 chromosome 14	gi|1353793172|gb|CP027082.1|	0.935016	40.9604
TTCGAGTCGGACGGCAAGCGGCTGCTCTCGCAC	Micrococcus sp. 28 plasmid pSD10, complete sequence	gi|18025366|gb|AY034092.1|	0.000221769	51.7806
CAGCGGAAGGCGATGGCCCGTTTCCGTGGTCTGTG	Micrococcus luteus strain SGAir0127 chromosome, complete genome	gi|1666025147|gb|CP025616.2|	5.85457e-08	64.4042
CGTCGTCGCCCACCGTGGGCGCGT	Deinococcus gobiensis I-0, complete genome	gi|379998737|gb|CP002191.1|	0.0438666	44.5672
AGCTGCGACACCTCGAGCAGGGG	Salinisphaera sp. LB1 chromosome	gi|1393624213|gb|CP029488.1|	0.15311	42.7638
TTGATGGACCCCAGGACGTCGTGCGTGCCACCG	Micrococcus sp. KBS0714 chromosome, complete genome	gi|1712832621|gb|CP042169.1|	4.28116e-07	60.7975
GCACGCACATGTACGACGTCGCCG	Streptomyces sp. 1H-SSA4 genome	gi|1214194610|gb|CP022161.1|	0.0329	44.5672
CGACCGAGCAGCGCCTGGAACAGCTGGCGAA	Pseudomonas putida strain AA7, complete genome	gi|1158824278|gb|CP018846.1|	0.191387	43.6655
GTGATCGTCGGGCCGGGCCGCCCGGACACCCCCTCA	Micrococcus sp. KBS0714 chromosome, complete genome	gi|1712832621|gb|CP042169.1|	1.34189e-08	66.2076
ACCCCGACGCCGACCCGTGGACCCTCCACACCGAC	Corynebacterium nuruki S6-4 chromosome, complete genome	gi|1721633248|gb|CP042429.1|	0.668006	41.8621
AACGGGCTGCTCATGGAGAACCAGACGACCTCCG	Micrococcus sp. KBS0714 chromosome, complete genome	gi|1712832621|gb|CP042169.1|	1.22632e-07	62.6008
AGATGACCGTCGACCAGAAGGCCGACGCCACC	Sanguibacter keddieii DSM 10542, complete genome	gi|269095543|gb|CP001819.1|	0.400804	40.9604
GGGGCGCTGGGCACCGTGTACGG	Microbacterium hominis strain SJTG1 chromosome, complete genome	gi|1314922424|gb|CP025299.1|	0.114832	42.7638
GGCGGACTGGTGGCAGGTGATCGAGGGGCCG	Sphingomonas melonis strain ZJ26 chromosome, complete genome	gi|1253294515|gb|CP023705.1|	0.114927	43.6655
GCAGATCGCCGCGGAGCTCGGCATCTCGCAGATGCA	Thermobifida fusca YX, complete genome	gi|71914138|gb|CP000088.1|	0.000517143	52.6823
GGGTCGCCTGCCGGGCCATATGAA	Ketogulonicigenium vulgare strain SPU B805, complete genome	gi|1092995460|gb|CP017622.1|	1.86526	40.0587
GGCCACGGCGTGCGCGCGGGCCTG	Streptomyces sp. RPA4-2 chromosome, complete genome	gi|1830073917|gb|CP050975.1|	0.0657999	44.5672
GTCGCAGGTGCCGGGCTTCACGACGGAGGAGGTCC	Cellulomonas sp. H30R-01 chromosome, complete genome	gi|1805090464|gb|CP048210.1|	0.801607	41.8621
TGAGCTTGAACTGCTCGATGCGCTGGCGGATCAGCTC	Aerosticca soli DNA, complete genome	gi|1389524797|dbj|AP018560.1|	0.0657999	45.4688
CGGAGGCGTCCACTGCCACGCCGAG	Planctomycetes bacterium MalM25 chromosome	gi|1712524857|gb|CP036424.1|	0.400804	41.8621
AATGCCTGCGTCGTGTTCCGCAACTTC	PREDICTED: Rhodamnia argentea histidine-containing phosphotransfer protein 1-like (LOC115748469), mRNA	gi|1732682769|ref|XM_030684964.1|	0.400804	40.9604
GAAGCACAAGGAGGACGGAGGCGTGCACCACG	Digitaria exilis annotation	gi|1833586716|emb|LR792826.1|	0.0329067	45.4688
ACGAACATGCACCTACCCTGGAC	PREDICTED: Rhinatrema bivittatum apolipoprotein H (APOH), mRNA	gi|1694548098|ref|XM_029599334.1|	4.8848	38.2554
CAGGATATGCAAAGCCGCGCGGGCGCCGATGCGCG	Hydrogenophaga sp. BPS33 chromosome, complete genome	gi|1796319018|gb|CP044549.1|	0.15311	42.7638
CCCAGGACGGTGCGGGCGAAGGTCGCTTCG	Streptomyces sp. ADI95-16 chromosome, complete genome	gi|1511691537|gb|CP033581.1|	0.935209	41.8621
TGCCTGAGCCCCGGAGCTGGCCCTCCGCTC	Homo sapiens opsin locus control region (OPSIN-LCR) on chromosome X	gi|1114054335|ref|NG_046887.1|	4.24497e-05	55.3874
TCTCGGCGCGACCGCCGCCGCCCTCGT	Frankia alni str. ACN14A chromosome, complete sequence	gi|111147037|emb|CT573213.2|	0.0329	45.4688
CCGTTCGGTGTCGTCGCTCGCTCCTCGCTGACCTGGATGT	Micrococcus luteus strain SGAir0127 chromosome, complete genome	gi|1666025147|gb|CP025616.2|	1.58195e-10	73.4211
CCGATTCGTCCACCCGCCAGC	Luteolibacter sp. G-1-1-1 chromosome, complete genome	gi|1835317346|gb|CP051774.1|	1.86526	39.157
GAGGAGCACTGGTCCGGTTTCCGGCCCGACC	Nocardia cyriacigeorgica strain 3012STDY6756504 genome assembly, chromosome: 1	gi|1576715018|emb|LR215973.1|	0.00270059	48.1739
GTCCTCGTGATCGTCTGGAACTCGGCGAAACTGATG	Micrococcus sp. KBS0714 chromosome, complete genome	gi|1712832621|gb|CP042169.1|	1.34189e-08	66.2076
GAACGACACGGAAGTCAGCCCATGTCTTCG	Vibrio coralliilyticus OCN008 plasmid unnamed1, complete sequence	gi|1820456105|gb|CP048695.1|	2.79788	39.157
GGGGACACGGTGACCGCCACGGTCACGGTCCGCTCCT	Micrococcus luteus strain SGAir0127 chromosome, complete genome	gi|1666025147|gb|CP025616.2|	4.80573e-09	68.0109
GGCGGCGGGCGCTACTTCTTGCACGGATCAC	Setaria viridis cultivar ME034v chromosome 9	gi|1835963643|gb|CP050803.1|	1.86526	40.0587
TCAGCATGGCCGACCACCTCGACCCCGA	PREDICTED: Elephantulus edwardii ubiquitin-like modifier activating enzyme 1 (UBA1), mRNA	gi|585707087|ref|XM_006898902.1|	0.15311	42.7638
GTGTGTGCGCCACGGGTGCCCCAGCGGTCTGTGACGACG	Micrococcus sp. KBS0714 chromosome, complete genome	gi|1712832621|gb|CP042169.1|	5.52269e-10	71.6177
GTGTCAGGGTGATGAACTGGTCGCCG	Gordonia phage OneUp, complete genome	gi|1022832483|gb|KU998245.1|	0.229664	43.6655
GCGTTCAGGCACCCGGCACCCGGCGACCACGGCACA	Micrococcus sp. KBS0714 chromosome, complete genome	gi|1712832621|gb|CP042169.1|	1.34189e-08	66.2076
CGTCCAGCGCCACGGCTCCGGCACC	Mesorhizobium sp. AA22 chromosome, complete genome	gi|1808636606|gb|CP048406.1|	0.400804	41.8621
CCCCTGGACACCGACGGGGGCGGG	Aquabacterium olei strain NBRC 110486 chromosome, complete genome	gi|1387992375|gb|CP029210.1|	2.33157	40.0587
GGAGATCGACTCG-ACGTCACCGCGCACCA	Streptomyces hawaiiensis strain ATCC 12236 chromosome, complete genome	gi|1622725848|gb|CP021978.1|	0.15311	42.7638
GACGCGCAATGGTGTGGCCTACGCGCTGCCGACGTG	Arthrobacter phage DrYang, complete genome	gi|1786624674|gb|MN703411.1|	5.70586e-07	61.6992
CGCGTACTTGTTGTTGCTTTGTTTGGAGGGTGTGGTG	Homo sapiens clone AL-044L immunoglobulin lambda 3 light chain mRNA, partial cds	gi|1842919453|gb|EF589424.2|	4.80573e-09	68.0109
CGTCGAAGTAGGCGGGGTCGTCGGA	Rhodococcus sp. X156 chromosome, complete genome	gi|1551330363|gb|CP034766.1|	0.009426	46.3705
CAGTTCCGGCACCGTTTCAAAGACGATGCAGGGCACGCC	Acidovorax sp. KKS102, complete genome	gi|407894523|gb|CP003872.1|	0.0767666	44.5672
GACCGGCATCGAGGGCACCTATCGGCGCACC	PREDICTED: Drosophila albomicans serine/threonine-protein kinase Tor (LOC117565990), mRNA	gi|1839572371|ref|XM_034245407.1|	0.191387	43.6655
GGCGACGGCATGGGCGGCAAGGTGAGCACCGGCG	Minicystis rosea strain DSM 24000, complete genome	gi|1127353251|gb|CP016211.1|	0.0548333	44.5672
TCCGCACCTACGCGGCCGGGCAGG	Bosea vaviloviae strain Vaf18 chromosome, complete genome	gi|1069439705|gb|CP017147.1|	0.0548333	44.5672
ACAGCAAGTGCAACGACGCTGCCG	Bradyrhizobium sp. KBS0727 chromosome, complete genome	gi|1712868245|gb|CP042176.1|	2.33157	40.0587
CGGCATGGTCATCCTCGCCGTTGCGC	Podospora comata strain T genome assembly, chromosome: 6	gi|1494850785|emb|LR026969.1|	0.15311	43.6655
GCGGCAAGGCTGACGCTGTCTGCGCTCACTG	Bradyrhizobium sp. 6(2017) strain 1S3 chromosome, complete genome	gi|1817962300|gb|CP049289.1|	2.33157	40.0587
CACGGTCACGGACATCGACGAGGCCG	Streptomyces rapamycinicus NRRL 5491 genome	gi|521353217|gb|CP006567.1|	0.114832	43.6655

## Sheet: Sheet 9
Metadata for all samples collected in this study.
Sample ID	Participant ID	Sampling Date	Gender	Age Range	Systemic antibiotics usage in 6 months	Steroids usage in 6 months	Skin care products usage in 24 hours	Hand wash in 2 hours	Site-Symmetry	Site characteristic
MCP000	P04	2019-05-30	Male	20s	No	No	No	Yes	Hp-L	Dry
MCP001	P01	2019-07-02	Male	30s	No	Yes	Yes	Yes	Hp-R	Dry
MCP003	P02	2019-07-02	Female	20s	Yes	No	Yes	Yes	Hp-R	Dry
MCP005	P03	2019-07-03	Female	40s	No	No	No	Yes	Hp-R	Dry
MCP008	P04	2019-08-07	Male	20s	No	No	No	Yes	Hp-R	Dry
MCP010	P04	2019-08-07	Male	20s	No	No	No	Yes	Ac-R	Wet
MCP012	P04	2019-08-07	Male	20s	No	No	No	Yes	Ra-R	Sebaceous
MCP013	EC	2019-08-07							EC	EC
MCP014	P01	2019-09-02	Male	30s	No	Yes	No	No	Hp-L	Dry
MCP016	P01	2019-09-02	Male	30s	No	Yes	No	No	Ac-L	Wet
MCP018	P01	2019-09-02	Male	30s	No	Yes	No	No	Ra-L	Sebaceous
MCP020	P03	2019-09-02	Female	40s	No	No	Yes	Yes	Hp-L	Dry
MCP023	P03	2019-09-02	Female	40s	No	No	Yes	Yes	Ac-R	Wet
MCP024	P03	2019-09-02	Female	40s	No	No	Yes	Yes	Ra-L	Sebaceous
MCP027	P02	2019-09-12	Female	20s	No	No	No	Yes	Hp-R	Dry
MCP028	P02	2019-09-12	Female	20s	No	No	No	Yes	Ac-L	Wet
MCP031	P02	2019-09-12	Female	20s	No	No	No	Yes	Ra-R	Sebaceous
MCP039	P05	2019-12-12	Male	30s	Yes	No	No	Yes	Hp-R	Dry
MCP041	P05	2019-12-12	Male	30s	Yes	No	No	Yes	Ac-R	Wet
MCP043	P05	2019-12-12	Male	30s	Yes	No	No	Yes	Ra-R	Sebaceous
MCP050	EC	2020-01-20							EC	EC
MCP057	P05	2020-03-09	Male	30s	No	No	Yes	Yes	Hp-L	Dry
MCP060	P05	2020-03-09	Male	30s	No	No	Yes	Yes	Ac-R	Wet
MCP061	P05	2020-03-09	Male	30s	No	No	Yes	Yes	Ra-L	Sebaceous

## Sheet: Sheet 10
List of Streptococcus strains used as reference CRISPRs.
Strain	Accession #	Note
Streptococcus agalactiae 2603V:R	NC_004116.1
Streptococcus agalactiae A909	NC_007432.1
Streptococcus agalactiae GD201008-001	CP003810.1
Streptococcus agalactiae NEM316	NC_004368.1
Streptococcus lutetiensis 033	NC_021900.1	Two CRISPRs sharing same repeats were identified by CRISPRviz
Streptococcus mutans GS-5	CP003686.1
Streptococcus mutans LJ23	NC_017768.1
Streptococcus mutans NN2025	NC_013928.1
Streptococcus mutans UA159-FR	NZ_CP007016.1
Streptococcus mutans UA159	NC_004350.2
Streptococcus mutans strain NG8	CP013237.1
Streptococcus thermophilus ASCC 1275	NZ_CP006819.1
Streptococcus thermophilus JIM 8232	NC_017581.1
Streptococcus thermophilus LMD-9	NC_008532.1
Streptococcus thermophilus MN-ZLW-002	NC_017927.1
Streptococcus thermophilus ND03	NC_017563.1
Streptococcus thermophilus strain CS18	NZ_CP030928.1
Streptococcus thermophilus strain CS5	NZ_CP028896.1
Streptococcus thermophilus strain CS9	NZ_CP030927.1
Streptococcus thermophilus strain DGCC 7710	CP025216.1
Streptococcus thermophilus strain KLDS 3.1003	NZ_CP016877.1
Streptococcus thermophilus strain KLDS SM	NZ_CP016026.1
Streptococcus thermophilus strain MN-BM-A01	NZ_CP012588.1
Streptococcus thermophilus strain MN-BM-A02	NZ_CP010999.1
Streptococcus thermophilus strain SMQ-301	NZ_CP011217.1

[truncated: 1 more sheets: Sheet 11]
