# Supplementary material for: Evaluation of CRISPR Diversity in the Human Skin Microbiome for Personal Identification
Source: mSystems. 2021 Feb 2;6(1):e01255-20. doi: 10.1128/mSystems.01255-20 (PMC7857535; doi:10.1128/mSystems.01255-20)
Supplement: TEXT S1 [file mSystems.01255-20-s0001.txt]

>SRX740632_contig_26903
AGTCAGTCAAGTGTAAGATATAAGCCAAACTCGCAATTTTTAGATACTACCCTCATCCACCAGTCTATCACTGGTCTTTACGAGACTCGGATTGACTTGAGCAAACTAGGAGAAGACTAATGGGATGGAGAACCGTTGTTGTCAATACACACTCTAAGCTCTCCTACAAGAATAATCACTTGATTTTTAAAGATGCCTCTCGGACAGAGTTGATTCACCTGTCCGAGGTCGACATCCTTCTTTTAGAGACGACGGATATCGTTCTCTCCACTATGCTGATAAAACGCTTGGTGGATGAAAATATTCTGGTTATCTTTTGTGATGATAAACGCTTGCCGACGGCATACTTAATGCCTTACTATGGTCGACACGATTCCAGTCTGCAACTCTCTCGCCAAATCACATGGAACGAGGACACCAAGGCACAAGTTTGGACCTCCATTATTGCGCAAAAAATTCTCAACCAGGCTTTTTATCTGGGGAGTTGTGGTTTTCTGGAAAAGAGCCAGTCTGTTATCGATCTCTATCATGGTTTAGATCTATTTGATCCGAGCAACCGCGAGGGACACGCAGCTCGTATTTATTTCAATACCTTGTTTGGAAATGATTTTAGTCGTGAGCAAGATAATGATGTCAATGCTGCCTTGGACTACGGTTACACCTTGATTTTGAGTATGTTTGCGCGTGAGATTGTGTTGTCTGGTTGTATGACTCAGTTTGGCTTGAAACATGCCAATCAGTTCAATCAATTCAACCTAGCTAGCGATATTATGGAGCCTTTTCGTCCGATTATTGATAGAATCGTCTATGAAAATCGAAGCAGTTCCTTTGTCAAAATCAAGCGAGAACTTTTCACTGTTTTCTCAGACACCTTTCACTACAATGATAAGGATATGTATCTGTCCAATATCGTCAGCGACTATACTAAGAAAGTCATTCAAGCTCTCAATCAACCGGAGAAAGGAGTTCCTGAATTTAGGATATGAGTTATCGATATATGCGTATGATTTTAATGTTTGATATGCCGGTTGATACCGTAGAGGAACGCAAGGCCTATCGGAAATTTCGCAAGTTCCTCATAGATGAGGGATTTATCATGCACCAATTCTCCATCTATAGCAAGCTCTTGCTCAACAACTCTGCTAATAACGCCATGATTGAACGCCTTAAGACGCACAATCCTAAAAAAGGTAACATTACTCTCTTAACCGTTACAGAAAAGCAGTTTTCTCGCATGATTTACTTAAATGGCGAGCGAAATACCAGCGTAGCAAACTCTGACGCACGTTTGGTTTTTCTAGGAGAGGAGCCTAGAGATGAAGATTAATTTTCCGCTATTGGATGAGCCATTAACTATTGAAAATGCAACCTTTTTAGTGCTGGAAGATCAGTTTACCTTTTCAACTGTCGTCAAGCAGTTCTACCAGTACACTGATGATGGGGAGTTGAAGTTGTTTGATAGAAACCTAAAAGCTCTGAAAGAAGCTGAATTACTAGTGATAACGGATGTCTTAGGATACAATCTCAACTCACCTGCTATGCTCAAGCTGATACATGCTGATTTAGAAAATCAACTCAATGACAAGCCCGAAGTCAAATCCATGATTGAAAAGCTGGTAGCTACGATTACAGAATTACTGGCATTTGAGTGCTTGGAAAATGAATTGGACTTGGAGTACGACGAAATCACCATTCTAGAGTTGATCGATGCTCTAGGGGTCAAAGTTGAAACTCTGAGTGATACACCTTTCGAAAAGATGTTAGAAATTGTCCAAGTTTTTAAATATCTTTCCAAAAAAAAACTCCTTGTTTTCATCAATGCGACCGCTTATCTATCAAAGGATGAGTTGGTGAATCTGATAGAGTATATCCAACTCAATCAACTAAGAGTCTTATTTGTCGAACCTCGAAAAGTCTATGATTTTCCGCAATATGTGCTGGATCAAGACTATTTCTTGAACCCTGAAAATATGGTATAATAAGAGTAACAATTGGAACCTGACGAGCTGAAGTCTGGCTGGGACGAATGGCGCGATTACGAAATTTCGTAAGAAAAATTTTTCTACGAGGTTTTAGAGCTGTGTTGTTTCGAATGGTTCCAAAACTATGATTTTATCTTATTTTATACGACATAAGTTTTAGAGCTGTGTTGTTTCGAATGGTTCCAAAACATTTCTCCTTTTTTATAACTCAATATCGTAGTTTTAGAGCTGTGTTGTTTCGAATGGTTCCAAAACCCTCAATTAAATTAAAAATAGACTTGAGCAGTTTTAGAGCTGTGTTGTTTCGAATGGTTCCAAAACTCACTTCTTCAAAACCATCTGCGATTAATTGTTTTAGAGCTGTGTTGTTTCGAATGGTTCCAAAACCAGTTCGTCACGGGATCAACCTAAGCGGTAGTTTTAGAGCTGTGTTGTTTCGAATGGTTCCAAAACAGTGGGTGCTTCCCCCACCAGAGATTTATAGTTTTAGAGCTGTGTTGTTTCGAATGGTTCCAAAACATGGCTCATCACTCATGCCTAAAATCTCGTGTTTTAGAGCTGTGTTGTTTCGAATGGTTCCAAAACTTGTCCCTGACATTCTCGGGTTTGTCCCTAGTTTTAGAGCTGTGTTGTTTCGAATGGTTCCAAAACAAATCCTGAGCCTAGGACTTCATTTTGAAAGTTTTAGAGCTGTGTTGTTTCGAATGGTTCCAAAACCGTTGTATTTTAATTAATAGATATGTTAGAGTTTTAGAGCTGTGTTGTTTCGAATGG
